# Supplementary material for: Tetra­aqua­bis­(μ2-4,4′-bipyridine)­dodeca­kis­(μ2-2-methyl­prop-2-enoato)octa­kis­(2-methyl­prop-2-enoato)tetra­ytterbium(III)tetra­zinc(II)
Source: Acta Crystallogr Sect E Struct Rep Online. 2010 Sep 4;66(Pt 10):m1204. doi: 10.1107/S1600536810034215 (PMC2983210; doi:10.1107/S1600536810034215)
Supplement: Supplementary file 1 [file e-66-m1204-sup1.cif]

##############################################################################
###                                                                        ###
###        Electronic paper (Acta Crystallographica Section E)             ###
###                                                                        ###
##############################################################################
#                                                                            #
# This CIF contains the data in a paper accepted for publication in Acta     #
# Crystallographica Section E. It conforms to the requirements of Notes      #
# for Authors for Section E, and has been peer reviewed under the auspices   #
# of the IUCr Commission on Journals.                                        #
#                                                                            #
# Full details of the Crystallographic Information File format               #
# are given in the paper "The Crystallographic Information File (CIF):       #
# a New Standard Archive File for Crystallography" by S. R. Hall, F. H.      #
# Allen and I. D. Brown [Acta Cryst. (1991), A47, 655-685].                  #
#                                                                            #
# The current version of the core CIF dictionary is obtainable from          #
# ftp://ftp.iucr.org/pub/cif_core.dic. The current version number is 2.4.    #
#                                                                            #
# Software is freely available for graphical display of the structure(s) in  #
# this CIF.  For information consult the CIF home page http://www.iucr.org/  #
# cif/home.html                                                              #
#                                                                            #
# This file may be used for bona fide research purposes within the           #
# scientific community so long as proper attribution is given to the journal # 
# article from which it was obtained.                                        #
#                                                                            #
##############################################################################
                                             
data_global
_audit_creation_method     SHELXL-97
_journal_date_recd_electronic     2010-08-12
_journal_date_accepted     2010-08-25
_journal_name_full     'Acta Crystallographica, Section E'
_journal_year     2010
_journal_volume     66
_journal_issue     10
_journal_page_first     m1204
_journal_page_last     m1204
_journal_paper_category     QM
_journal_coeditor_code     CV2750
_publ_contact_author_name     'Dr. Bin Wu'
_publ_contact_author_address
;Department of Chemistry
  Zhejiang Sci-Tech University
  Hangzhou
  China
  310018
;
_publ_contact_author_email     chemdpwu@yahoo.com.cn
_publ_contact_author_fax     '8657186843223'
_publ_contact_author_phone     '8657186843223'
_publ_section_title
;\
Tetraaquabis(\m~2~-4,4'-bipyridine)dodecakis(\m~2~-2-methylprop-2-enoato)\
octakis(2-methylprop-2-enoato)tetraytterbium(III)tetrazinc(II)
;
loop_
    _publ_author_name
    _publ_author_footnote
    _publ_author_address
    'Wu, Bin' .
;
Department of Chemistry
Zhejiang Sci-Tech University
Hangzhou 310018
People's Republic of China
;
    'Zhao, Chengxin' .
;
Department of Chemistry
Zhejiang Sci-Tech University
Hangzhou 310018
People's Republic of China
;
data_I
_audit_creation_method     SHELXL-97
_chemical_name_systematic
;
Tetraaquabis(\m~2~-4,4'-bipyridine)dodecakis(\m~2~-2-methylprop-2-
enoato)octakis(2-methylprop-2-enoato)tetraytterbium(III)tetrazinc(II)
;
_chemical_name_common     ?
_chemical_formula_moiety     ?
_chemical_formula_sum     'C50 H62 N2 O22 Yb2 Zn2'
_chemical_formula_iupac     '[Yb4 Zn4 (C4 H5 O2)20 (C10 H8 N2)2 (H2 O)4]'
_chemical_formula_weight     1519.84
_chemical_melting_point     ?
_symmetry_cell_setting     triclinic
_symmetry_space_group_name_H-M     'P -1'
_symmetry_space_group_name_Hall     '-P 1'
loop_
    _symmetry_equiv_pos_as_xyz
    'x, y, z'
    '-x, -y, -z'
_cell_length_a     13.398(3)
_cell_length_b     14.880(3)
_cell_length_c     16.408(3)
_cell_angle_alpha     64.06(3)
_cell_angle_beta     89.55(3)
_cell_angle_gamma     85.54(3)
_cell_volume     2931.5(10)
_cell_formula_units_Z     2
_cell_measurement_reflns_used     14142
_cell_measurement_theta_min     1.53
_cell_measurement_theta_max     27.48
_cell_measurement_temperature     293(2)
_exptl_crystal_description     platelet
_exptl_crystal_colour     colourless
_exptl_crystal_size_max     0.26
_exptl_crystal_size_mid     0.22
_exptl_crystal_size_min     0.10
_exptl_crystal_density_diffrn     1.722
_exptl_crystal_density_meas     ?
_exptl_crystal_density_method     'not measured'
_exptl_crystal_F_000     1504
_exptl_absorpt_coefficient_mu     4.045
_exptl_absorpt_correction_type     multi-scan
_exptl_absorpt_process_details     '(ABSCOR; Higashi, 1995)'
_exptl_absorpt_correction_T_min     0.381
_exptl_absorpt_correction_T_max     0.673
_exptl_special_details
;
;
_diffrn_ambient_temperature     293(2)
_diffrn_radiation_type     MoK\a
_diffrn_radiation_wavelength     0.71069
_diffrn_radiation_source     'fine-focus sealed tube'
_diffrn_radiation_monochromator     graphite
_diffrn_measurement_device_type     'Rigaku R-AXIS RAPID'
_diffrn_measurement_method     \w
_diffrn_detector_area_resol_mean     10.00
_diffrn_reflns_number     22308
_diffrn_reflns_av_R_equivalents     0.0552
_diffrn_reflns_av_sigmaI/netI     0.0568
_diffrn_reflns_theta_min     2.11
_diffrn_reflns_theta_max     25.65
_diffrn_reflns_theta_full     25.65
_diffrn_measured_fraction_theta_max     0.966
_diffrn_measured_fraction_theta_full     0.966
_diffrn_reflns_limit_h_min     -16
_diffrn_reflns_limit_h_max     15
_diffrn_reflns_limit_k_min     -18
_diffrn_reflns_limit_k_max     18
_diffrn_reflns_limit_l_min     -19
_diffrn_reflns_limit_l_max     19
_diffrn_standards_number     ?
_diffrn_standards_interval_count     ?
_diffrn_standards_interval_time     ?
_diffrn_standards_decay_%     ?
_refine_special_details
;
Refinement of <i>F</i>^2^ against ALL reflections. The weighted <i>R</i>-factor
<i>wR</i> and goodness of fit <i>S</i> are based on <i>F</i>^2^, conventional
<i>R</i>-factors <i>R</i> are based on <i>F</i>, with <i>F</i> set to zero for
negative <i>F</i>^2^. The threshold expression of <i>F</i>^2^ >
\s(<i>F</i>^2^) is used only for calculating <i>R</i>-factors(gt) <i>etc</i>.
and is not relevant to the choice of reflections for refinement.
<i>R</i>-factors based on <i>F</i>^2^ are statistically about twice as large
as those based on <i>F</i>, and <i>R</i>- factors based on ALL data will be
even larger.
;
_reflns_number_total     10712
_reflns_number_gt     8847
_reflns_threshold_expression     I>2sigma(I)
_refine_ls_structure_factor_coef     Fsqd
_refine_ls_matrix_type     full
_refine_ls_R_factor_all     0.0426
_refine_ls_R_factor_gt     0.0297
_refine_ls_wR_factor_gt     0.0620
_refine_ls_wR_factor_ref     0.0661
_refine_ls_goodness_of_fit_ref     1.008
_refine_ls_restrained_S_all     1.008
_refine_ls_number_reflns     10712
_refine_ls_number_parameters     714
_refine_ls_number_restraints     0
_refine_ls_hydrogen_treatment     constr
_refine_ls_weighting_scheme     calc
_refine_ls_weighting_details
         'calc w=1/[\s^2^(Fo^2^)+(0.0305P)^2^+4.1373P] where P=(Fo^2^+2Fc^2^)/3'
_atom_sites_solution_hydrogens     geom
_atom_sites_solution_primary     direct
_atom_sites_solution_secondary     difmap
_refine_ls_shift/su_max     0.001
_refine_ls_shift/su_mean     0.000
_refine_diff_density_max     0.565
_refine_diff_density_min     -0.872
_refine_ls_extinction_method     'SHELXL97 (Sheldrick, 2008)'
_refine_ls_extinction_coef     ?
_refine_ls_extinction_expression     ?
loop_
    _atom_type_symbol
    _atom_type_description
    _atom_type_scat_dispersion_real
    _atom_type_scat_dispersion_imag
    _atom_type_scat_source
    'C' 'C' 0.0033 0.0016
                         'International Tables Vol C Tables 4.2.6.8 and 6.1.1.4'
    'H' 'H' 0.0000 0.0000
                         'International Tables Vol C Tables 4.2.6.8 and 6.1.1.4'
    'N' 'N' 0.0061 0.0033
                         'International Tables Vol C Tables 4.2.6.8 and 6.1.1.4'
    'O' 'O' 0.0106 0.0060
                         'International Tables Vol C Tables 4.2.6.8 and 6.1.1.4'
    'Zn' 'Zn' 0.2839 1.4301
                         'International Tables Vol C Tables 4.2.6.8 and 6.1.1.4'
    'Yb' 'Yb' -0.3850 5.5486
                         'International Tables Vol C Tables 4.2.6.8 and 6.1.1.4'
_computing_data_collection     'RAPID-AUTO (Rigaku, 1998)'
_computing_cell_refinement     'RAPID-AUTO (Rigaku, 1998)'
_computing_data_reduction     'CrystalStructure (Rigaku/MSC, 2002)'
_computing_structure_solution     'SHELXS97 (Sheldrick, 2008)'
_computing_structure_refinement     'SHELXL97 (Sheldrick, 2008)'
_computing_molecular_graphics     'ORTEP-3 (Farrugia, 1997)'
_computing_publication_material     'SHELXL97 (Sheldrick, 2008)'
loop_
    _atom_site_type_symbol
    _atom_site_label
    _atom_site_fract_x
    _atom_site_fract_y
    _atom_site_fract_z
    _atom_site_U_iso_or_equiv
    _atom_site_adp_type
    _atom_site_calc_flag
    _atom_site_refinement_flags
    _atom_site_occupancy
    _atom_site_disorder_assembly
    _atom_site_disorder_group
    Yb Yb1 0.508466(13) -0.300505(13) 1.355980(11) 0.02897(6) Uani d . 1 . .
    Yb Yb2 0.004178(13) 0.362808(13) 0.146271(11) 0.02782(6) Uani d . 1 . .
    Zn Zn1 0.37941(4) -0.14090(4) 1.12076(3) 0.03521(12) Uani d . 1 . .
    Zn Zn2 0.05248(4) 0.20108(4) 0.41429(3) 0.03255(12) Uani d . 1 . .
    O O1 0.4222(2) -0.4461(2) 1.41376(19) 0.0388(7) Uani d . 1 . .
    O O2 0.4903(3) -0.3484(3) 1.5144(2) 0.0486(9) Uani d . 1 . .
    O O3 0.5883(3) -0.2324(3) 1.4400(2) 0.0607(11) Uani d . 1 . .
    O O4 0.6321(2) -0.4369(2) 1.4082(2) 0.0422(8) Uani d . 1 . .
    O O5 0.6751(2) -0.2949(2) 1.3032(2) 0.0447(8) Uani d . 1 . .
    O O6 0.3458(2) -0.2437(2) 1.3379(2) 0.0440(8) Uani d . 1 . .
    O O7 0.2706(2) -0.1904(3) 1.2026(2) 0.0430(8) Uani d . 1 . .
    O O8 0.4883(2) -0.3320(2) 1.23534(19) 0.0403(7) Uani d . 1 . .
    O O9 0.4813(3) -0.2225(3) 1.0916(2) 0.0519(9) Uani d . 1 . .
    O O10 0.5116(2) -0.1372(2) 1.2531(2) 0.0443(8) Uani d . 1 . .
    O O11 0.4339(2) -0.0260(2) 1.1270(2) 0.0435(8) Uani d . 1 . .
    O O12 0.1318(2) 0.1243(2) 0.36295(19) 0.0409(7) Uani d . 1 . .
    O O13 0.1356(2) 0.2590(2) 0.23113(19) 0.0369(7) Uani d . 1 . .
    O O14 0.0948(3) 0.3303(2) 0.39321(19) 0.0431(8) Uani d . 1 . .
    O O15 0.0481(3) 0.4258(2) 0.2485(2) 0.0465(8) Uani d . 1 . .
    O O16 -0.0884(2) 0.1816(2) 0.41191(19) 0.0433(8) Uani d . 1 . .
    O O17 -0.0915(2) 0.2780(2) 0.2644(2) 0.0444(8) Uani d . 1 . .
    O O18 -0.0054(2) 0.2014(2) 0.14016(19) 0.0375(7) Uani d . 1 . .
    O O19 0.0683(2) 0.3203(2) 0.03094(19) 0.0387(7) Uani d . 1 . .
    O O20 -0.1357(2) 0.3832(2) 0.05811(19) 0.0423(8) Uani d . 1 . .
    O O21 -0.1044(2) 0.5200(2) -0.0638(2) 0.0394(7) Uani d . 1 . .
    O O22 -0.0976(2) 0.5133(2) 0.12861(19) 0.0423(8) Uani d . 1 . .
    N N1 0.2990(3) -0.0752(3) 0.9994(2) 0.0352(8) Uani d . 1 . .
    N N2 0.0968(3) 0.1303(3) 0.5499(2) 0.0311(8) Uani d . 1 . .
    C C1 0.5478(3) -0.2838(4) 1.5125(3) 0.0394(11) Uani d . 1 . .
    C C2 0.5691(4) -0.2710(5) 1.5954(4) 0.0592(15) Uani d . 1 . .
    C C3 0.6218(6) -0.1922(8) 1.5880(6) 0.129(4) Uani d . 1 . .
    H H3A 0.6349 -0.1827 1.6391 0.155 Uiso calc R 1 . .
    H H3B 0.6444 -0.1485 1.5318 0.155 Uiso calc R 1 . .
    C C4 0.5330(10) -0.3390(9) 1.6756(5) 0.166(5) Uani d . 1 . .
    H H4A 0.5645 -0.4046 1.6903 0.250 Uiso calc R 1 . .
    H H4B 0.4619 -0.3395 1.6694 0.250 Uiso calc R 1 . .
    H H4C 0.5474 -0.3203 1.7231 0.250 Uiso calc R 1 . .
    C C5 0.6960(3) -0.3867(4) 1.3531(3) 0.0393(11) Uani d . 1 . .
    C C6 0.7951(4) -0.4363(4) 1.3467(3) 0.0503(13) Uani d . 1 . .
    C C7 0.8043(5) -0.5372(5) 1.3754(5) 0.080(2) Uani d . 1 . .
    H H7A 0.8657 -0.5693 1.3724 0.096 Uiso calc R 1 . .
    H H7B 0.7493 -0.5742 1.3981 0.096 Uiso calc R 1 . .
    C C8 0.8749(5) -0.3738(5) 1.3112(5) 0.092(2) Uani d . 1 . .
    H H8A 0.9332 -0.4131 1.3070 0.138 Uiso calc R 1 . .
    H H8B 0.8898 -0.3439 1.3506 0.138 Uiso calc R 1 . .
    H H8C 0.8557 -0.3220 1.2520 0.138 Uiso calc R 1 . .
    C C9 0.2693(3) -0.2205(3) 1.2876(3) 0.0336(10) Uani d . 1 . .
    C C10 0.1684(4) -0.2281(3) 1.3292(3) 0.0446(12) Uani d . 1 . .
    C C11 0.1633(5) -0.2555(5) 1.4193(4) 0.0707(18) Uani d . 1 . .
    H H11A 0.1013 -0.2596 1.4461 0.085 Uiso calc R 1 . .
    H H11B 0.2218 -0.2702 1.4544 0.085 Uiso calc R 1 . .
    C C12 0.0810(4) -0.2040(5) 1.2696(4) 0.0681(17) Uani d . 1 . .
    H H12A 0.0217 -0.2019 1.3023 0.102 Uiso calc R 1 . .
    H H12B 0.0776 -0.2542 1.2481 0.102 Uiso calc R 1 . .
    H H12C 0.0857 -0.1398 1.2190 0.102 Uiso calc R 1 . .
    C C13 0.5172(3) -0.3026(4) 1.1559(3) 0.0378(10) Uani d . 1 . .
    C C14 0.5975(4) -0.3629(4) 1.1343(3) 0.0527(13) Uani d . 1 . .
    C C15 0.6227(6) -0.4576(5) 1.1916(4) 0.083(2) Uani d . 1 . .
    H H15A 0.6745 -0.4939 1.1781 0.099 Uiso calc R 1 . .
    H H15B 0.5887 -0.4878 1.2453 0.099 Uiso calc R 1 . .
    C C16 0.6496(6) -0.3128(7) 1.0490(5) 0.128(4) Uani d . 1 . .
    H H16A 0.7204 -0.3301 1.0597 0.192 Uiso calc R 1 . .
    H H16B 0.6362 -0.2415 1.0259 0.192 Uiso calc R 1 . .
    H H16C 0.6263 -0.3340 1.0056 0.192 Uiso calc R 1 . .
    C C17 0.4874(3) -0.0490(3) 1.1985(3) 0.0355(10) Uani d . 1 . .
    C C18 0.5211(3) 0.0348(3) 1.2153(3) 0.0403(11) Uani d . 1 . .
    C C19 0.5493(5) 0.0133(5) 1.3069(4) 0.0733(19) Uani d . 1 . .
    H H19A 0.5922 -0.0478 1.3329 0.110 Uiso calc R 1 . .
    H H19B 0.4903 0.0058 1.3421 0.110 Uiso calc R 1 . .
    H H19C 0.5841 0.0673 1.3067 0.110 Uiso calc R 1 . .
    C C20 0.5244(4) 0.1279(4) 1.1437(4) 0.0552(14) Uani d . 1 . .
    H H20A 0.5456 0.1807 1.1532 0.066 Uiso calc R 1 . .
    H H20B 0.5054 0.1381 1.0857 0.066 Uiso calc R 1 . .
    C C21 0.2442(3) -0.1296(4) 0.9731(3) 0.0433(12) Uani d . 1 . .
    H H21 0.2348 -0.1949 1.0147 0.052 Uiso calc R 1 . .
    C C22 0.2005(3) -0.0942(3) 0.8872(3) 0.0422(12) Uani d . 1 . .
    H H22 0.1634 -0.1351 0.8719 0.051 Uiso calc R 1 . .
    C C23 0.2130(3) 0.0040(3) 0.8243(3) 0.0305(9) Uani d . 1 . .
    C C24 0.2674(3) 0.0619(3) 0.8531(3) 0.0350(10) Uani d . 1 . .
    H H24 0.2752 0.1286 0.8140 0.042 Uiso calc R 1 . .
    C C25 0.3093(3) 0.0202(3) 0.9393(3) 0.0363(10) Uani d . 1 . .
    H H25 0.3463 0.0595 0.9567 0.044 Uiso calc R 1 . .
    C C26 0.1713(3) 0.0460(3) 0.7295(3) 0.0300(9) Uani d . 1 . .
    C C27 0.0940(3) 0.0057(3) 0.7037(3) 0.0347(10) Uani d . 1 . .
    H H27 0.0655 -0.0503 0.7463 0.042 Uiso calc R 1 . .
    C C28 0.0598(3) 0.0494(3) 0.6141(3) 0.0352(10) Uani d . 1 . .
    H H28 0.0086 0.0210 0.5980 0.042 Uiso calc R 1 . .
    C C29 0.1710(3) 0.1685(4) 0.5750(3) 0.0417(12) Uani d . 1 . .
    H H29 0.1974 0.2251 0.5312 0.050 Uiso calc R 1 . .
    C C30 0.2106(4) 0.1290(3) 0.6619(3) 0.0429(12) Uani d . 1 . .
    H H30 0.2636 0.1577 0.6752 0.052 Uiso calc R 1 . .
    C C31 0.1603(3) 0.1684(3) 0.2823(3) 0.0311(9) Uani d . 1 . .
    C C32 0.2290(3) 0.1077(4) 0.2499(3) 0.0407(11) Uani d . 1 . .
    C C33 0.2556(5) 0.0025(4) 0.3141(5) 0.078(2) Uani d . 1 . .
    H H33A 0.2943 -0.0305 0.2840 0.118 Uiso calc R 1 . .
    H H33B 0.1956 -0.0307 0.3361 0.118 Uiso calc R 1 . .
    H H33C 0.2943 0.0000 0.3641 0.118 Uiso calc R 1 . .
    C C34 0.2629(4) 0.1506(5) 0.1663(3) 0.0586(15) Uani d . 1 . .
    H H34A 0.3061 0.1136 0.1455 0.070 Uiso calc R 1 . .
    H H34B 0.2435 0.2175 0.1287 0.070 Uiso calc R 1 . .
    C C35 0.0932(3) 0.4102(3) 0.3202(3) 0.0349(10) Uani d . 1 . .
    C C36 0.1514(4) 0.4908(4) 0.3226(4) 0.0472(12) Uani d . 1 . .
    C C37 0.1837(6) 0.4796(5) 0.4124(5) 0.092(2) Uani d . 1 . .
    H H37A 0.2340 0.4246 0.4384 0.137 Uiso calc R 1 . .
    H H37B 0.1273 0.4669 0.4512 0.137 Uiso calc R 1 . .
    H H37C 0.2107 0.5402 0.4060 0.137 Uiso calc R 1 . .
    C C38 0.1730(6) 0.5662(5) 0.2448(5) 0.089(2) Uani d . 1 . .
    H H38A 0.2106 0.6161 0.2450 0.107 Uiso calc R 1 . .
    H H38B 0.1505 0.5691 0.1901 0.107 Uiso calc R 1 . .
    C C39 -0.1328(3) 0.2246(3) 0.3347(3) 0.0338(10) Uani d . 1 . .
    C C40 -0.2415(4) 0.2103(4) 0.3314(3) 0.0540(14) Uani d . 1 . .
    C C41 -0.2866(5) 0.1437(6) 0.4176(4) 0.091(3) Uani d . 1 . .
    H H41A -0.3555 0.1380 0.4065 0.136 Uiso calc R 1 . .
    H H41B -0.2825 0.1715 0.4603 0.136 Uiso calc R 1 . .
    H H41C -0.2508 0.0785 0.4419 0.136 Uiso calc R 1 . .
    C C42 -0.2898(5) 0.2550(6) 0.2518(4) 0.087(2) Uani d . 1 . .
    H H42A -0.3570 0.2456 0.2473 0.104 Uiso calc R 1 . .
    H H42B -0.2566 0.2958 0.2005 0.104 Uiso calc R 1 . .
    C C43 0.0392(3) 0.2328(3) 0.0665(3) 0.0379(10) Uani d . 1 . .
    C C44 0.0579(4) 0.1662(4) 0.0197(3) 0.0479(12) Uani d . 1 . .
    C C45 0.0655(5) 0.0604(4) 0.0732(4) 0.0715(17) Uani d . 1 . .
    H H45A 0.0719 0.0275 0.0343 0.107 Uiso calc R 1 . .
    H H45B 0.0065 0.0414 0.1083 0.107 Uiso calc R 1 . .
    H H45C 0.1233 0.0410 0.1132 0.107 Uiso calc R 1 . .
    C C46 0.0688(7) 0.2109(6) -0.0730(4) 0.099(3) Uani d . 1 . .
    H H46A 0.0819 0.1715 -0.1035 0.119 Uiso calc R 1 . .
    H H46B 0.0632 0.2805 -0.1049 0.119 Uiso calc R 1 . .
    C C47 -0.1625(3) 0.4572(3) -0.0149(3) 0.0321(9) Uani d . 1 . .
    C C48 -0.2703(4) 0.4716(4) -0.0459(3) 0.0473(12) Uani d . 1 . .
    C C49 -0.3324(5) 0.3943(6) 0.0011(4) 0.090(2) Uani d . 1 . .
    H H49A -0.3686 0.4084 0.0454 0.136 Uiso calc R 1 . .
    H H49B -0.2922 0.3318 0.0308 0.136 Uiso calc R 1 . .
    H H49C -0.3789 0.3898 -0.0410 0.136 Uiso calc R 1 . .
    C C50 -0.3050(5) 0.5593(5) -0.1184(5) 0.102(3) Uani d . 1 . .
    H H50A -0.3716 0.5689 -0.1380 0.123 Uiso calc R 1 . .
    H H50B -0.2618 0.6090 -0.1480 0.123 Uiso calc R 1 . .
    H H11 0.3881 -0.4567 1.4662 0.050 Uiso d . 1 . .
    H H12 0.4449 -0.4878 1.4071 0.050 Uiso d . 1 . .
    H H221 -0.0977 0.5582 0.0876 0.050 Uiso d . 1 . .
    H H222 -0.0758 0.5249 0.1699 0.050 Uiso d . 1 . .
loop_
    _atom_site_aniso_label
    _atom_site_aniso_U_11
    _atom_site_aniso_U_22
    _atom_site_aniso_U_33
    _atom_site_aniso_U_12
    _atom_site_aniso_U_13
    _atom_site_aniso_U_23
    Yb1 0.03336(11) 0.02672(11) 0.02086(9) -0.00583(8) -0.00164(7) -0.00436(7)
    Yb2 0.03188(10) 0.02507(10) 0.02023(9) -0.00485(7) -0.00078(7) -0.00371(7)
    Zn1 0.0385(3) 0.0378(3) 0.0230(2) -0.0006(2) -0.00541(19) -0.0078(2)
    Zn2 0.0398(3) 0.0327(3) 0.0220(2) -0.0039(2) -0.00316(19) -0.0088(2)
    O1 0.0408(17) 0.0384(18) 0.0302(16) -0.0134(14) 0.0035(13) -0.0071(14)
    O2 0.063(2) 0.052(2) 0.0346(18) -0.0232(18) 0.0095(15) -0.0192(16)
    O3 0.083(3) 0.064(2) 0.041(2) -0.037(2) 0.0079(18) -0.0232(18)
    O4 0.0396(17) 0.0379(18) 0.0347(17) -0.0034(14) 0.0049(13) -0.0026(14)
    O5 0.0398(18) 0.0340(19) 0.052(2) -0.0090(15) 0.0091(15) -0.0103(16)
    O6 0.0442(18) 0.051(2) 0.0347(17) 0.0089(16) -0.0061(14) -0.0183(16)
    O7 0.0372(17) 0.054(2) 0.0322(17) -0.0081(15) 0.0002(13) -0.0132(15)
    O8 0.0495(19) 0.0397(18) 0.0297(16) -0.0083(15) 0.0003(13) -0.0126(14)
    O9 0.062(2) 0.057(2) 0.0233(16) 0.0184(18) -0.0027(14) -0.0088(16)
    O10 0.057(2) 0.0262(17) 0.0407(18) -0.0075(15) -0.0019(15) -0.0059(14)
    O11 0.0485(19) 0.0404(19) 0.0361(17) -0.0053(15) -0.0078(14) -0.0113(15)
    O12 0.057(2) 0.0312(17) 0.0310(17) -0.0022(15) 0.0075(14) -0.0107(14)
    O13 0.0365(16) 0.0326(17) 0.0351(16) 0.0003(13) -0.0049(13) -0.0092(14)
    O14 0.065(2) 0.0320(17) 0.0274(16) -0.0075(15) -0.0102(14) -0.0076(14)
    O15 0.070(2) 0.0345(18) 0.0327(17) 0.0013(16) -0.0168(15) -0.0130(15)
    O16 0.0419(18) 0.053(2) 0.0277(16) -0.0123(16) -0.0020(13) -0.0099(15)
    O17 0.0420(18) 0.049(2) 0.0309(17) -0.0106(15) 0.0097(13) -0.0066(15)
    O18 0.0474(18) 0.0314(17) 0.0314(16) -0.0107(14) 0.0021(13) -0.0103(13)
    O19 0.0533(19) 0.0304(17) 0.0279(15) -0.0091(15) 0.0050(13) -0.0077(13)
    O20 0.0411(18) 0.0414(19) 0.0314(17) -0.0079(15) -0.0094(13) -0.0030(15)
    O21 0.0435(18) 0.0332(17) 0.0366(17) -0.0138(14) 0.0048(14) -0.0092(14)
    O22 0.055(2) 0.0366(18) 0.0280(16) 0.0050(15) 0.0004(14) -0.0085(14)
    N1 0.036(2) 0.037(2) 0.0253(18) 0.0001(16) -0.0086(14) -0.0073(16)
    N2 0.0373(19) 0.0298(19) 0.0221(17) -0.0039(16) -0.0028(14) -0.0073(15)
    C1 0.039(3) 0.042(3) 0.036(3) 0.003(2) -0.0077(19) -0.017(2)
    C2 0.058(3) 0.085(4) 0.044(3) -0.001(3) -0.008(2) -0.038(3)
    C3 0.132(7) 0.216(11) 0.118(7) -0.097(8) 0.043(6) -0.132(8)
    C4 0.278(15) 0.189(11) 0.049(5) -0.084(11) 0.021(7) -0.057(6)
    C5 0.038(2) 0.046(3) 0.034(2) -0.010(2) 0.0030(19) -0.016(2)
    C6 0.042(3) 0.055(3) 0.049(3) 0.005(2) 0.003(2) -0.019(3)
    C7 0.061(4) 0.057(4) 0.096(5) 0.018(3) 0.015(3) -0.013(4)
    C8 0.057(4) 0.088(5) 0.120(6) -0.009(4) 0.037(4) -0.035(5)
    C9 0.037(2) 0.026(2) 0.037(2) -0.0049(19) 0.0021(19) -0.0122(19)
    C10 0.040(3) 0.032(3) 0.060(3) -0.009(2) 0.012(2) -0.017(2)
    C11 0.069(4) 0.081(5) 0.053(4) -0.001(3) 0.029(3) -0.023(3)
    C12 0.036(3) 0.074(4) 0.098(5) -0.007(3) 0.008(3) -0.041(4)
    C13 0.039(2) 0.044(3) 0.028(2) -0.003(2) -0.0026(18) -0.014(2)
    C14 0.059(3) 0.058(3) 0.036(3) 0.019(3) -0.007(2) -0.019(3)
    C15 0.109(6) 0.055(4) 0.070(4) 0.022(4) 0.013(4) -0.018(3)
    C16 0.116(6) 0.146(8) 0.061(5) 0.067(6) 0.034(4) -0.001(5)
    C17 0.031(2) 0.035(3) 0.035(2) -0.0074(19) 0.0042(18) -0.010(2)
    C18 0.037(2) 0.034(3) 0.047(3) -0.007(2) -0.001(2) -0.015(2)
    C19 0.110(5) 0.058(4) 0.056(4) -0.015(4) -0.016(3) -0.027(3)
    C20 0.064(3) 0.040(3) 0.054(3) -0.012(3) -0.001(3) -0.012(3)
    C21 0.047(3) 0.038(3) 0.032(2) -0.012(2) -0.007(2) -0.002(2)
    C22 0.045(3) 0.040(3) 0.031(2) -0.015(2) -0.0101(19) -0.004(2)
    C23 0.030(2) 0.032(2) 0.022(2) -0.0040(18) -0.0004(16) -0.0053(17)
    C24 0.043(3) 0.030(2) 0.024(2) -0.005(2) -0.0034(18) -0.0044(18)
    C25 0.041(2) 0.036(3) 0.028(2) -0.003(2) -0.0085(18) -0.0102(19)
    C26 0.030(2) 0.032(2) 0.022(2) -0.0007(18) -0.0030(16) -0.0071(18)
    C27 0.042(2) 0.028(2) 0.025(2) -0.0108(19) -0.0036(17) -0.0028(18)
    C28 0.040(2) 0.034(2) 0.030(2) -0.013(2) -0.0044(18) -0.0106(19)
    C29 0.046(3) 0.041(3) 0.024(2) -0.017(2) -0.0023(18) 0.0015(19)
    C30 0.049(3) 0.042(3) 0.025(2) -0.020(2) -0.0111(19) 0.0004(19)
    C31 0.034(2) 0.028(2) 0.027(2) -0.0023(18) -0.0046(17) -0.0093(18)
    C32 0.041(3) 0.039(3) 0.043(3) -0.001(2) 0.000(2) -0.020(2)
    C33 0.099(5) 0.036(3) 0.089(5) 0.005(3) 0.035(4) -0.018(3)
    C34 0.050(3) 0.071(4) 0.044(3) 0.018(3) 0.004(2) -0.018(3)
    C35 0.041(2) 0.030(2) 0.032(2) -0.0011(19) -0.0019(18) -0.012(2)
    C36 0.053(3) 0.034(3) 0.058(3) -0.003(2) -0.002(2) -0.023(2)
    C37 0.109(6) 0.075(5) 0.102(5) -0.023(4) -0.039(4) -0.046(4)
    C38 0.136(7) 0.050(4) 0.095(5) -0.045(4) 0.041(5) -0.039(4)
    C39 0.037(2) 0.036(2) 0.033(2) -0.011(2) 0.0035(18) -0.019(2)
    C40 0.051(3) 0.070(4) 0.039(3) -0.028(3) 0.000(2) -0.017(3)
    C41 0.068(4) 0.138(7) 0.056(4) -0.058(5) 0.012(3) -0.024(4)
    C42 0.059(4) 0.126(6) 0.061(4) -0.040(4) -0.010(3) -0.022(4)
    C43 0.041(3) 0.035(3) 0.034(2) 0.001(2) -0.0076(19) -0.012(2)
    C44 0.055(3) 0.045(3) 0.051(3) -0.003(2) 0.000(2) -0.028(3)
    C45 0.087(5) 0.054(4) 0.083(4) -0.011(3) 0.007(4) -0.039(3)
    C46 0.186(9) 0.070(5) 0.054(4) 0.003(5) 0.008(5) -0.040(4)
    C47 0.031(2) 0.033(2) 0.031(2) -0.0052(19) -0.0022(17) -0.0126(19)
    C48 0.038(3) 0.057(3) 0.039(3) -0.005(2) -0.011(2) -0.013(2)
    C49 0.059(4) 0.104(6) 0.082(5) -0.039(4) -0.016(3) -0.011(4)
    C50 0.054(4) 0.085(5) 0.105(6) -0.006(4) -0.032(4) 0.017(4)
_geom_special_details
;
All e.s.d.'s (except the e.s.d. in the dihedral angle between two l.s. planes)
are estimated using the full covariance matrix. The cell e.s.d.'s are taken
into account individually in the estimation of e.s.d.'s in distances, angles
and torsion angles; correlations between e.s.d.'s in cell parameters are only
used when they are defined by crystal symmetry. An approximate (isotropic)
treatment of cell e.s.d.'s is used for estimating e.s.d.'s involving l.s.
planes.
;
loop_
    _geom_bond_atom_site_label_1
    _geom_bond_atom_site_label_2
    _geom_bond_site_symmetry_2
    _geom_bond_distance
    _geom_bond_publ_flag
    Yb1 O8 . 2.247(3) ?
    Yb1 O6 . 2.249(3) ?
    Yb1 O10 . 2.276(3) ?
    Yb1 O3 . 2.342(3) ?
    Yb1 O1 . 2.346(3) ?
    Yb1 O4 . 2.361(3) ?
    Yb1 O5 . 2.383(3) ?
    Yb1 O2 . 2.392(3) ?
    Yb1 H12 . 2.7404(8) ?
    Yb2 O21 2_565 2.224(3) ?
    Yb2 O17 . 2.250(3) ?
    Yb2 O13 . 2.271(3) ?
    Yb2 O20 . 2.295(3) ?
    Yb2 O15 . 2.349(3) ?
    Yb2 O19 . 2.378(3) ?
    Yb2 O22 . 2.433(3) ?
    Yb2 O18 . 2.461(3) ?
    Yb2 H222 . 2.7437(7) ?
    Zn1 O7 . 1.934(3) ?
    Zn1 O9 . 1.950(4) ?
    Zn1 O11 . 1.954(3) ?
    Zn1 N1 . 2.061(3) ?
    Zn2 O14 . 1.929(3) ?
    Zn2 O16 . 1.935(3) ?
    Zn2 O12 . 1.945(3) ?
    Zn2 N2 . 2.071(3) ?
    O1 H11 . 0.927 ?
    O1 H12 . 0.720 ?
    O2 C1 . 1.267(5) ?
    O3 C1 . 1.246(5) ?
    O4 C5 . 1.267(5) ?
    O5 C5 . 1.257(5) ?
    O6 C9 . 1.249(5) ?
    O7 C9 . 1.265(5) ?
    O8 C13 . 1.249(5) ?
    O9 C13 . 1.259(5) ?
    O10 C17 . 1.241(5) ?
    O11 C17 . 1.277(5) ?
    O12 C31 . 1.265(5) ?
    O13 C31 . 1.256(5) ?
    O14 C35 . 1.265(5) ?
    O15 C35 . 1.245(5) ?
    O16 C39 . 1.269(5) ?
    O17 C39 . 1.235(5) ?
    O18 C43 . 1.256(5) ?
    O19 C43 . 1.265(5) ?
    O20 C47 . 1.252(5) ?
    O21 C47 . 1.253(5) ?
    O21 Yb2 2_565 2.224(3) ?
    O22 H221 . 0.712 ?
    O22 H222 . 0.830 ?
    N1 C21 . 1.335(6) ?
    N1 C25 . 1.346(5) ?
    N2 C28 . 1.334(5) ?
    N2 C29 . 1.333(5) ?
    C1 C2 . 1.485(6) ?
    C2 C4 . 1.375(10) ?
    C2 C3 . 1.375(9) ?
    C3 H3A . 0.9300 ?
    C3 H3B . 0.9300 ?
    C4 H4A . 0.9600 ?
    C4 H4B . 0.9600 ?
    C4 H4C . 0.9600 ?
    C5 C6 . 1.495(7) ?
    C6 C7 . 1.358(8) ?
    C6 C8 . 1.421(8) ?
    C7 H7A . 0.9300 ?
    C7 H7B . 0.9300 ?
    C8 H8A . 0.9600 ?
    C8 H8B . 0.9600 ?
    C8 H8C . 0.9600 ?
    C9 C10 . 1.500(6) ?
    C10 C11 . 1.353(7) ?
    C10 C12 . 1.450(7) ?
    C11 H11A . 0.9300 ?
    C11 H11B . 0.9300 ?
    C12 H12A . 0.9600 ?
    C12 H12B . 0.9600 ?
    C12 H12C . 0.9600 ?
    C13 C14 . 1.486(7) ?
    C14 C15 . 1.325(8) ?
    C14 C16 . 1.468(8) ?
    C15 H15A . 0.9300 ?
    C15 H15B . 0.9300 ?
    C16 H16A . 0.9600 ?
    C16 H16B . 0.9600 ?
    C16 H16C . 0.9600 ?
    C17 C18 . 1.492(6) ?
    C18 C20 . 1.373(6) ?
    C18 C19 . 1.438(7) ?
    C19 H19A . 0.9600 ?
    C19 H19B . 0.9600 ?
    C19 H19C . 0.9600 ?
    C20 H20A . 0.9300 ?
    C20 H20B . 0.9300 ?
    C21 C22 . 1.386(6) ?
    C21 H21 . 0.9300 ?
    C22 C23 . 1.395(6) ?
    C22 H22 . 0.9300 ?
    C23 C24 . 1.399(6) ?
    C23 C26 . 1.493(5) ?
    C24 C25 . 1.375(5) ?
    C24 H24 . 0.9300 ?
    C25 H25 . 0.9300 ?
    C26 C30 . 1.389(5) ?
    C26 C27 . 1.392(6) ?
    C27 C28 . 1.385(5) ?
    C27 H27 . 0.9300 ?
    C28 H28 . 0.9300 ?
    C29 C30 . 1.374(6) ?
    C29 H29 . 0.9300 ?
    C30 H30 . 0.9300 ?
    C31 C32 . 1.492(6) ?
    C32 C34 . 1.328(7) ?
    C32 C33 . 1.471(7) ?
    C33 H33A . 0.9600 ?
    C33 H33B . 0.9600 ?
    C33 H33C . 0.9600 ?
    C34 H34A . 0.9300 ?
    C34 H34B . 0.9300 ?
    C35 C36 . 1.495(6) ?
    C36 C38 . 1.328(8) ?
    C36 C37 . 1.473(8) ?
    C37 H37A . 0.9600 ?
    C37 H37B . 0.9600 ?
    C37 H37C . 0.9600 ?
    C38 H38A . 0.9300 ?
    C38 H38B . 0.9300 ?
    C39 C40 . 1.493(6) ?
    C40 C42 . 1.324(7) ?
    C40 C41 . 1.484(7) ?
    C41 H41A . 0.9600 ?
    C41 H41B . 0.9600 ?
    C41 H41C . 0.9600 ?
    C42 H42A . 0.9300 ?
    C42 H42B . 0.9300 ?
    C43 C44 . 1.501(7) ?
    C44 C46 . 1.379(8) ?
    C44 C45 . 1.424(7) ?
    C45 H45A . 0.9600 ?
    C45 H45B . 0.9600 ?
    C45 H45C . 0.9600 ?
    C46 H46A . 0.9300 ?
    C46 H46B . 0.9300 ?
    C47 C48 . 1.503(6) ?
    C48 C50 . 1.376(8) ?
    C48 C49 . 1.405(7) ?
    C49 H49A . 0.9600 ?
    C49 H49B . 0.9600 ?
    C49 H49C . 0.9600 ?
    C50 H50A . 0.9300 ?
    C50 H50B . 0.9300 ?
loop_
    _geom_angle_atom_site_label_1
    _geom_angle_atom_site_label_2
    _geom_angle_atom_site_label_3
    _geom_angle_site_symmetry_1
    _geom_angle_site_symmetry_3
    _geom_angle
    _geom_angle_publ_flag
    O8 Yb1 O6 . . 87.66(12) ?
    O8 Yb1 O10 . . 85.68(11) ?
    O6 Yb1 O10 . . 77.08(13) ?
    O8 Yb1 O3 . . 154.05(12) ?
    O6 Yb1 O3 . . 108.06(14) ?
    O10 Yb1 O3 . . 78.23(12) ?
    O8 Yb1 O1 . . 76.44(11) ?
    O6 Yb1 O1 . . 75.57(12) ?
    O10 Yb1 O1 . . 147.73(11) ?
    O3 Yb1 O1 . . 126.74(11) ?
    O8 Yb1 O4 . . 86.29(12) ?
    O6 Yb1 O4 . . 149.31(11) ?
    O10 Yb1 O4 . . 132.26(11) ?
    O3 Yb1 O4 . . 89.59(14) ?
    O1 Yb1 O4 . . 73.76(11) ?
    O8 Yb1 O5 . . 78.57(12) ?
    O6 Yb1 O5 . . 151.91(11) ?
    O10 Yb1 O5 . . 77.56(12) ?
    O3 Yb1 O5 . . 78.16(13) ?
    O1 Yb1 O5 . . 123.51(11) ?
    O4 Yb1 O5 . . 54.73(11) ?
    O8 Yb1 O2 . . 149.68(11) ?
    O6 Yb1 O2 . . 87.13(12) ?
    O10 Yb1 O2 . . 122.00(12) ?
    O3 Yb1 O2 . . 54.35(11) ?
    O1 Yb1 O2 . . 73.33(11) ?
    O4 Yb1 O2 . . 83.13(12) ?
    O5 Yb1 O2 . . 116.77(12) ?
    O8 Yb1 H12 . . 68.90(8) ?
    O6 Yb1 H12 . . 86.96(9) ?
    O10 Yb1 H12 . . 150.56(8) ?
    O3 Yb1 H12 . . 130.74(9) ?
    O1 Yb1 H12 . . 13.64(8) ?
    O4 Yb1 H12 . . 62.82(8) ?
    O5 Yb1 H12 . . 110.10(8) ?
    O2 Yb1 H12 . . 81.01(8) ?
    O21 Yb2 O17 2_565 . 156.53(12) ?
    O21 Yb2 O13 2_565 . 91.86(11) ?
    O17 Yb2 O13 . . 86.55(11) ?
    O21 Yb2 O20 2_565 . 107.46(11) ?
    O17 Yb2 O20 . . 85.43(11) ?
    O13 Yb2 O20 . . 147.43(11) ?
    O21 Yb2 O15 2_565 . 78.21(12) ?
    O17 Yb2 O15 . . 78.83(12) ?
    O13 Yb2 O15 . . 74.24(11) ?
    O20 Yb2 O15 . . 134.39(13) ?
    O21 Yb2 O19 2_565 . 72.77(11) ?
    O17 Yb2 O19 . . 130.18(11) ?
    O13 Yb2 O19 . . 84.25(11) ?
    O20 Yb2 O19 . . 77.13(12) ?
    O15 Yb2 O19 . . 143.07(12) ?
    O21 Yb2 O22 2_565 . 79.59(11) ?
    O17 Yb2 O22 . . 86.73(12) ?
    O13 Yb2 O22 . . 140.30(11) ?
    O20 Yb2 O22 . . 70.56(12) ?
    O15 Yb2 O22 . . 66.07(11) ?
    O19 Yb2 O22 . . 128.18(10) ?
    O21 Yb2 O18 2_565 . 125.10(11) ?
    O17 Yb2 O18 . . 76.73(12) ?
    O13 Yb2 O18 . . 73.01(11) ?
    O20 Yb2 O18 . . 74.43(11) ?
    O15 Yb2 O18 . . 139.90(10) ?
    O19 Yb2 O18 . . 53.76(10) ?
    O22 Yb2 O18 . . 142.24(11) ?
    O21 Yb2 H222 2_565 . 78.36(9) ?
    O17 Yb2 H222 . . 82.96(9) ?
    O13 Yb2 H222 . . 123.21(8) ?
    O20 Yb2 H222 . . 86.98(9) ?
    O15 Yb2 H222 . . 48.96(8) ?
    O19 Yb2 H222 . . 140.72(7) ?
    O22 Yb2 H222 . . 17.13(7) ?
    O18 Yb2 H222 . . 153.31(7) ?
    O7 Zn1 O9 . . 125.99(15) ?
    O7 Zn1 O11 . . 112.47(14) ?
    O9 Zn1 O11 . . 112.01(15) ?
    O7 Zn1 N1 . . 99.31(14) ?
    O9 Zn1 N1 . . 99.50(14) ?
    O11 Zn1 N1 . . 102.42(14) ?
    O14 Zn2 O16 . . 120.46(15) ?
    O14 Zn2 O12 . . 117.56(14) ?
    O16 Zn2 O12 . . 111.17(14) ?
    O14 Zn2 N2 . . 95.41(13) ?
    O16 Zn2 N2 . . 105.31(13) ?
    O12 Zn2 N2 . . 102.77(14) ?
    Yb1 O1 H11 . . 114.0(2) ?
    Yb1 O1 H12 . . 116.1(3) ?
    H11 O1 H12 . . 120.6(3) ?
    C1 O2 Yb1 . . 92.0(3) ?
    C1 O3 Yb1 . . 94.9(3) ?
    C5 O4 Yb1 . . 93.2(3) ?
    C5 O5 Yb1 . . 92.4(3) ?
    C9 O6 Yb1 . . 145.4(3) ?
    C9 O7 Zn1 . . 129.3(3) ?
    C13 O8 Yb1 . . 139.5(3) ?
    C13 O9 Zn1 . . 117.3(3) ?
    C17 O10 Yb1 . . 163.9(3) ?
    C17 O11 Zn1 . . 113.7(3) ?
    C31 O12 Zn2 . . 119.1(3) ?
    C31 O13 Yb2 . . 141.7(3) ?
    C35 O14 Zn2 . . 129.3(3) ?
    C35 O15 Yb2 . . 147.5(3) ?
    C39 O16 Zn2 . . 115.9(3) ?
    C39 O17 Yb2 . . 171.8(3) ?
    C43 O18 Yb2 . . 91.0(3) ?
    C43 O19 Yb2 . . 94.7(3) ?
    C47 O20 Yb2 . . 127.2(3) ?
    C47 O21 Yb2 . 2_565 176.6(3) ?
    Yb2 O22 H221 . . 120.8(3) ?
    Yb2 O22 H222 . . 103.1(2) ?
    H221 O22 H222 . . 107.8(4) ?
    C21 N1 C25 . . 117.4(3) ?
    C21 N1 Zn1 . . 120.8(3) ?
    C25 N1 Zn1 . . 121.4(3) ?
    C28 N2 C29 . . 117.0(3) ?
    C28 N2 Zn2 . . 126.5(3) ?
    C29 N2 Zn2 . . 116.6(3) ?
    O3 C1 O2 . . 118.7(4) ?
    O3 C1 C2 . . 120.3(4) ?
    O2 C1 C2 . . 121.0(4) ?
    C4 C2 C3 . . 123.7(6) ?
    C4 C2 C1 . . 117.3(6) ?
    C3 C2 C1 . . 119.0(6) ?
    C2 C3 H3A . . 120.0 ?
    C2 C3 H3B . . 120.0 ?
    H3A C3 H3B . . 120.0 ?
    C2 C4 H4A . . 109.5 ?
    C2 C4 H4B . . 109.5 ?
    H4A C4 H4B . . 109.5 ?
    C2 C4 H4C . . 109.5 ?
    H4A C4 H4C . . 109.5 ?
    H4B C4 H4C . . 109.5 ?
    O5 C5 O4 . . 119.6(4) ?
    O5 C5 C6 . . 120.1(4) ?
    O4 C5 C6 . . 120.3(4) ?
    C7 C6 C8 . . 124.0(6) ?
    C7 C6 C5 . . 118.9(5) ?
    C8 C6 C5 . . 117.1(5) ?
    C6 C7 H7A . . 120.0 ?
    C6 C7 H7B . . 120.0 ?
    H7A C7 H7B . . 120.0 ?
    C6 C8 H8A . . 109.5 ?
    C6 C8 H8B . . 109.5 ?
    H8A C8 H8B . . 109.5 ?
    C6 C8 H8C . . 109.5 ?
    H8A C8 H8C . . 109.5 ?
    H8B C8 H8C . . 109.5 ?
    O6 C9 O7 . . 124.3(4) ?
    O6 C9 C10 . . 118.8(4) ?
    O7 C9 C10 . . 116.8(4) ?
    C11 C10 C12 . . 123.6(5) ?
    C11 C10 C9 . . 118.9(5) ?
    C12 C10 C9 . . 117.6(5) ?
    C10 C11 H11A . . 120.0 ?
    C10 C11 H11B . . 120.0 ?
    H11A C11 H11B . . 120.0 ?
    C10 C12 H12A . . 109.5 ?
    C10 C12 H12B . . 109.5 ?
    H12A C12 H12B . . 109.5 ?
    C10 C12 H12C . . 109.5 ?
    H12A C12 H12C . . 109.5 ?
    H12B C12 H12C . . 109.5 ?
    O8 C13 O9 . . 122.7(4) ?
    O8 C13 C14 . . 120.0(4) ?
    O9 C13 C14 . . 117.3(4) ?
    C15 C14 C16 . . 121.5(6) ?
    C15 C14 C13 . . 120.8(5) ?
    C16 C14 C13 . . 117.6(5) ?
    C14 C15 H15A . . 120.0 ?
    C14 C15 H15B . . 120.0 ?
    H15A C15 H15B . . 120.0 ?
    C14 C16 H16A . . 109.5 ?
    C14 C16 H16B . . 109.5 ?
    H16A C16 H16B . . 109.5 ?
    C14 C16 H16C . . 109.5 ?
    H16A C16 H16C . . 109.5 ?
    H16B C16 H16C . . 109.5 ?
    O10 C17 O11 . . 122.5(4) ?
    O10 C17 C18 . . 120.0(4) ?
    O11 C17 C18 . . 117.6(4) ?
    C20 C18 C19 . . 123.2(5) ?
    C20 C18 C17 . . 119.1(4) ?
    C19 C18 C17 . . 117.6(4) ?
    C18 C19 H19A . . 109.5 ?
    C18 C19 H19B . . 109.5 ?
    H19A C19 H19B . . 109.5 ?
    C18 C19 H19C . . 109.5 ?
    H19A C19 H19C . . 109.5 ?
    H19B C19 H19C . . 109.5 ?
    C18 C20 H20A . . 120.0 ?
    C18 C20 H20B . . 120.0 ?
    H20A C20 H20B . . 120.0 ?
    N1 C21 C22 . . 123.8(4) ?
    N1 C21 H21 . . 118.1 ?
    C22 C21 H21 . . 118.1 ?
    C21 C22 C23 . . 118.8(4) ?
    C21 C22 H22 . . 120.6 ?
    C23 C22 H22 . . 120.6 ?
    C22 C23 C24 . . 117.3(4) ?
    C22 C23 C26 . . 121.7(4) ?
    C24 C23 C26 . . 121.0(4) ?
    C25 C24 C23 . . 119.9(4) ?
    C25 C24 H24 . . 120.0 ?
    C23 C24 H24 . . 120.0 ?
    N1 C25 C24 . . 122.8(4) ?
    N1 C25 H25 . . 118.6 ?
    C24 C25 H25 . . 118.6 ?
    C30 C26 C27 . . 116.8(4) ?
    C30 C26 C23 . . 119.8(4) ?
    C27 C26 C23 . . 123.5(4) ?
    C28 C27 C26 . . 119.7(4) ?
    C28 C27 H27 . . 120.2 ?
    C26 C27 H27 . . 120.2 ?
    N2 C28 C27 . . 123.1(4) ?
    N2 C28 H28 . . 118.4 ?
    C27 C28 H28 . . 118.4 ?
    N2 C29 C30 . . 123.8(4) ?
    N2 C29 H29 . . 118.1 ?
    C30 C29 H29 . . 118.1 ?
    C29 C30 C26 . . 119.6(4) ?
    C29 C30 H30 . . 120.2 ?
    C26 C30 H30 . . 120.2 ?
    O13 C31 O12 . . 123.3(4) ?
    O13 C31 C32 . . 120.2(4) ?
    O12 C31 C32 . . 116.5(4) ?
    C34 C32 C33 . . 123.7(5) ?
    C34 C32 C31 . . 119.2(5) ?
    C33 C32 C31 . . 117.1(4) ?
    C32 C33 H33A . . 109.5 ?
    C32 C33 H33B . . 109.5 ?
    H33A C33 H33B . . 109.5 ?
    C32 C33 H33C . . 109.5 ?
    H33A C33 H33C . . 109.5 ?
    H33B C33 H33C . . 109.5 ?
    C32 C34 H34A . . 120.0 ?
    C32 C34 H34B . . 120.0 ?
    H34A C34 H34B . . 120.0 ?
    O15 C35 O14 . . 125.5(4) ?
    O15 C35 C36 . . 118.9(4) ?
    O14 C35 C36 . . 115.6(4) ?
    C38 C36 C37 . . 124.0(5) ?
    C38 C36 C35 . . 118.9(5) ?
    C37 C36 C35 . . 117.2(5) ?
    C36 C37 H37A . . 109.5 ?
    C36 C37 H37B . . 109.5 ?
    H37A C37 H37B . . 109.5 ?
    C36 C37 H37C . . 109.5 ?
    H37A C37 H37C . . 109.5 ?
    H37B C37 H37C . . 109.5 ?
    C36 C38 H38A . . 120.0 ?
    C36 C38 H38B . . 120.0 ?
    H38A C38 H38B . . 120.0 ?
    O17 C39 O16 . . 123.7(4) ?
    O17 C39 C40 . . 119.6(4) ?
    O16 C39 C40 . . 116.8(4) ?
    C42 C40 C41 . . 124.8(5) ?
    C42 C40 C39 . . 118.1(5) ?
    C41 C40 C39 . . 117.1(4) ?
    C40 C41 H41A . . 109.5 ?
    C40 C41 H41B . . 109.5 ?
    H41A C41 H41B . . 109.5 ?
    C40 C41 H41C . . 109.5 ?
    H41A C41 H41C . . 109.5 ?
    H41B C41 H41C . . 109.5 ?
    C40 C42 H42A . . 120.0 ?
    C40 C42 H42B . . 120.0 ?
    H42A C42 H42B . . 120.0 ?
    O18 C43 O19 . . 120.5(4) ?
    O18 C43 C44 . . 119.9(4) ?
    O19 C43 C44 . . 119.6(4) ?
    C46 C44 C45 . . 123.3(5) ?
    C46 C44 C43 . . 118.2(5) ?
    C45 C44 C43 . . 118.5(5) ?
    C44 C45 H45A . . 109.5 ?
    C44 C45 H45B . . 109.5 ?
    H45A C45 H45B . . 109.5 ?
    C44 C45 H45C . . 109.5 ?
    H45A C45 H45C . . 109.5 ?
    H45B C45 H45C . . 109.5 ?
    C44 C46 H46A . . 120.0 ?
    C44 C46 H46B . . 120.0 ?
    H46A C46 H46B . . 120.0 ?
    O21 C47 O20 . . 123.7(4) ?
    O21 C47 C48 . . 118.0(4) ?
    O20 C47 C48 . . 118.3(4) ?
    C50 C48 C49 . . 122.2(5) ?
    C50 C48 C47 . . 119.4(5) ?
    C49 C48 C47 . . 118.3(5) ?
    C48 C49 H49A . . 109.5 ?
    C48 C49 H49B . . 109.5 ?
    H49A C49 H49B . . 109.5 ?
    C48 C49 H49C . . 109.5 ?
    H49A C49 H49C . . 109.5 ?
    H49B C49 H49C . . 109.5 ?
    C48 C50 H50A . . 120.0 ?
    C48 C50 H50B . . 120.0 ?
    H50A C50 H50B . . 120.0 ?
loop_
    _geom_hbond_atom_site_label_D
    _geom_hbond_atom_site_label_H
    _geom_hbond_atom_site_label_A
    _geom_hbond_site_symmetry_A
    _geom_hbond_distance_DH
    _geom_hbond_distance_HA
    _geom_hbond_distance_DA
    _geom_hbond_angle_DHA
    _geom_hbond_publ_flag
    O1 H11 O4 2_648 0.93 2.01 2.795(4) 142 y
    O1 H12 O2 2_648 0.72 2.30 2.903(5) 142 y
    O22 H221 O19 2_565 0.71 2.06 2.758(4) 169 y
    C11 H11B O6 . 0.93 2.44 2.758(7) 100 n
    C16 H16B O9 . 0.96 2.39 2.776(10) 104 n
    C19 H19A O3 . 0.96 2.54 3.339(8) 141 y
    C22 H22 O18 2_556 0.93 2.45 3.297(5) 152 y
    C24 H24 O5 2_657 0.93 2.52 3.435(6) 169 y
    C27 H27 O18 2_556 0.93 2.40 3.330(5) 175 y
    C29 H29 O14 . 0.93 2.47 3.020(5) 118 n
    C30 H30 O5 2_657 0.93 2.42 3.256(6) 149 y
    C34 H34B O13 . 0.93 2.46 2.772(7) 100 n
    C42 H42B O17 . 0.93 2.40 2.726(7) 100 n
    C49 H49B O20 . 0.96 2.40 2.772(7) 103 n
    C50 H50B O13 2_565 0.93 2.59 3.521(8) 177 n
