# Supplementary material for: Tetra­aqua­bis­(μ2-4,4′-bipyridine)­dodeca­kis­(μ2-2-methyl­prop-2-enoato)octa­kis­(2-methyl­prop-2-enoato)tetra­ytterbium(III)tetra­zinc(II)
Source: Acta Crystallogr Sect E Struct Rep Online. 2010 Sep 4;66(Pt 10):m1204. doi: 10.1107/S1600536810034215 (PMC2983210; doi:10.1107/S1600536810034215)
Supplement: Supplementary file 2 [file e-66-m1204-Isup2.hkl]

# 
# h,k,l, Fc-squared, Fo-squared, sigma(Fo-squared) and status flag 
# 
data_I
_shelx_title 'YbZn in P-1' 
_shelx_refln_list_code          4 
_shelx_F_calc_maximum      534.75 
_exptl_crystal_F_000      1504.00 
_reflns_d_resolution_high  0.8209 
 
loop_ 
 _symmetry_equiv_pos_as_xyz 
 'x, y, z' 
 '-x, -y, -z' 
 
_cell_length_a    13.3980 
_cell_length_b    14.8800 
_cell_length_c    16.4079 
_cell_angle_alpha  64.065 
_cell_angle_beta   89.547 
_cell_angle_gamma  85.536 
 
_shelx_F_squared_multiplier     1.000 
 
loop_ 
 _refln_index_h 
 _refln_index_k 
 _refln_index_l 
 _refln_F_squared_calc 
 _refln_F_squared_meas 
 _refln_F_squared_sigma 
 _refln_observed_status 
   2   0   0    96276.68    90083.67     74.61 o 
   4   0   0    31741.24    35884.03   2907.90 o 
   5   0   0     8157.39     8081.71    382.42 o 
   6   0   0    24708.14    24512.66    297.80 o 
   7   0   0     3224.47     3300.45     59.33 o 
   8   0   0    27201.20    27158.98    263.38 o 
   9   0   0     3937.30     3973.29     32.16 o 
  10   0   0    14572.86    14716.98     65.09 o 
  11   0   0       42.45       61.05     32.32 o 
  12   0   0     6246.71     5830.15     67.72 o 
  13   0   0      205.25      229.31     32.63 o 
  14   0   0     4576.21     3372.52    337.37 o 
  15   0   0        8.65     -279.40    139.70 o 
  16   0   0     2830.47     2538.12    163.98 o 
 -16   1   0     1333.76     1230.25    158.98 o 
 -15   1   0       46.76      108.63     60.46 o 
 -14   1   0     4287.89     3721.27    381.67 o 
 -13   1   0      262.72      262.58     37.52 o 
 -12   1   0     7464.29     6860.28     85.62 o 
 -11   1   0        3.96        7.97     72.05 o 
 -10   1   0     2785.32     2721.45    108.03 o 
  -9   1   0      633.97      624.21     33.94 o 
  -8   1   0     5177.55     4469.62     43.81 o 
  -7   1   0     1791.00     1741.68    204.67 o 
  -6   1   0     9965.51     9889.00    344.62 o 
  -5   1   0     4841.20     4568.51     38.81 o 
  -4   1   0      420.48      473.41     24.41 o 
  -3   1   0    14107.61    14036.19    194.03 o 
  -2   1   0     2160.31     2207.40     38.05 o 
  -1   1   0     2675.97      841.16    403.07 o 
   2   1   0    36615.32    35997.91    398.32 o 
   3   1   0    24838.96    26294.35    330.95 o 
   4   1   0     4690.65     4384.78     62.48 o 
   5   1   0    15675.53    15315.83    376.07 o 
   6   1   0    19510.04    18662.85     83.62 o 
   7   1   0    22178.91    23218.87    168.77 o 
   8   1   0     4266.37     4606.10    226.07 o 
   9   1   0     7241.99     7029.60    206.38 o 
  10   1   0     6770.59     6706.48    180.67 o 
  11   1   0     1592.22     1526.42     63.97 o 
  12   1   0      614.14      566.89     69.00 o 
  13   1   0      858.56      800.69     75.28 o 
  14   1   0        1.00       57.79    111.41 o 
  15   1   0     1198.44     1397.24    273.39 o 
  16   1   0       24.40      152.47    151.97 o 
 -15   2   0      285.18      315.15     81.01 o 
 -14   2   0     2185.08     1921.11     52.28 o 
 -13   2   0      100.28      194.33     48.69 o 
 -12   2   0     1555.93     1589.35     48.49 o 
 -11   2   0      696.31      763.39     45.72 o 
 -10   2   0       60.25       61.35     39.85 o 
  -9   2   0     1300.66     1445.81     65.84 o 
  -8   2   0     2844.25     2959.79     42.81 o 
  -7   2   0     7511.32     7276.39    240.22 o 
  -6   2   0     9611.94     9885.44    142.20 o 
  -5   2   0     7007.64     7229.88     54.74 o 
  -4   2   0    16607.77    16079.85    485.57 o 
  -3   2   0      947.63     1056.76     48.82 o 
  -2   2   0     6325.95     6026.00     64.69 o 
  -1   2   0       34.02       68.85     24.78 o 
   0   2   0    41263.72    42495.71    485.82 o 
   1   2   0    13087.71    13253.69    401.72 o 
   2   2   0   117812.67   117801.61   1598.85 o 
   3   2   0     6180.72     5949.23     41.70 o 
   4   2   0     9933.82     9049.53     53.20 o 
   5   2   0    12493.39    12477.55    115.79 o 
   6   2   0     8264.20     8648.33    115.19 o 
   7   2   0     4038.76     3571.15    101.14 o 
   8   2   0    10783.29    11030.04     73.42 o 
   9   2   0    11871.54    12406.28    240.34 o 
  10   2   0     3007.24     3036.68     50.01 o 
  11   2   0    13986.65    13528.82    248.84 o 
  12   2   0     1309.67     1035.48     35.05 o 
  13   2   0     2960.59     2826.53    124.93 o 
  14   2   0       40.37       25.79    123.18 o 
  15   2   0      799.58      835.94    139.95 o 
  16   2   0      234.35      335.23    151.22 o 
 -15   3   0      224.88      263.10    121.55 o 
 -14   3   0     6958.26     6504.08    343.36 o 
 -13   3   0       85.19        6.82     77.36 o 
 -12   3   0    15854.77    15537.59    561.68 o 
 -11   3   0      181.42      144.07     97.64 o 
 -10   3   0    15657.98    17853.59   1527.93 o 
  -9   3   0     1690.99     1681.18     51.84 o 
  -8   3   0     9061.68     8352.41     76.11 o 
  -7   3   0      141.68      186.76     46.52 o 
  -6   3   0    33642.30    34737.82    102.96 o 
  -5   3   0     5598.41     5644.62     51.36 o 
  -4   3   0    82145.04    84608.98   1981.32 o 
  -3   3   0     7015.96     6859.17     49.86 o 
  -2   3   0   102313.20    99329.91    340.23 o 
  -1   3   0     3670.29     3444.06     88.50 o 
   0   3   0     3603.25     3325.72     46.44 o 
   1   3   0    19590.77    19244.57     92.56 o 
   2   3   0    26601.93    28909.00    452.41 o 
   3   3   0      232.53      242.11     18.82 o 
   4   3   0    25263.69    25323.22    127.19 o 
   5   3   0     1463.20     1686.82     44.00 o 
   6   3   0    37327.25    38574.20    554.41 o 
   7   3   0     4544.39     4662.07    347.82 o 
   8   3   0    11216.88    10866.49     93.38 o 
   9   3   0     7017.86     6936.14     94.38 o 
  10   3   0     9535.67     9804.48    108.91 o 
  11   3   0       11.04       -1.75     96.89 o 
  12   3   0     2622.53     2555.64    113.16 o 
  13   3   0        0.47      -50.57    120.17 o 
  14   3   0      757.72      801.39    127.68 o 
  15   3   0       54.61       93.38    134.69 o 
  16   3   0      194.70      205.04    152.97 o 
 -15   4   0        2.13       89.63     83.87 o 
 -14   4   0      760.36      717.35     66.51 o 
 -13   4   0      388.82      341.49    109.41 o 
 -12   4   0      623.10      608.72     59.46 o 
 -11   4   0     1157.22     1373.78    109.78 o 
 -10   4   0     7560.39     7349.14    114.91 o 
  -9   4   0      636.80      737.84     56.79 o 
  -8   4   0    16585.44    16260.13    145.33 o 
  -7   4   0     6141.79     6389.80     64.33 o 
  -6   4   0    14268.20    14305.39     99.39 o 
  -5   4   0    19180.10    19704.59    106.40 o 
  -4   4   0    10012.11     8981.80     84.37 o 
  -3   4   0    24740.16    24269.98     95.64 o 
  -2   4   0     9352.31     9050.74     56.63 o 
  -1   4   0     2025.07     1903.46     66.34 o 
   0   4   0      981.86      872.65     42.35 o 
   1   4   0    17753.99    17798.09    110.71 o 
   2   4   0      511.10      656.18     25.48 o 
   3   4   0    18420.94    18735.34    323.60 o 
   4   4   0      133.36      178.13     25.11 o 
   5   4   0    18287.77    18923.17    281.30 o 
   6   4   0      161.98      153.07     21.04 o 
   7   4   0     4655.10     4650.26    166.02 o 
   8   4   0     6206.88     6168.29     37.30 o 
   9   4   0    10369.67     9439.64    527.38 o 
  10   4   0     1236.86     1163.66     90.63 o 
  11   4   0     8115.22     8423.26    121.17 o 
  12   4   0       39.17       72.10    110.16 o 
  13   4   0    12546.72    12831.54    157.72 o 
  14   4   0      226.71      107.15    131.94 o 
  15   4   0     4767.77     4962.07    311.94 o 
  16   4   0      886.92      578.83    161.98 o 
 -14   5   0       47.99      -39.81    121.17 o 
 -13   5   0       91.77      184.42     67.99 o 
 -12   5   0     1599.61     1729.66    119.80 o 
 -11   5   0     2363.13     2380.68     75.95 o 
 -10   5   0     5585.11     5866.11    124.68 o 
  -9   5   0     3022.73     3156.36    101.77 o 
  -8   5   0     4888.40     4889.97     97.89 o 
  -7   5   0     3773.77     3757.31     68.33 o 
  -6   5   0      511.44      562.61     60.59 o 
  -5   5   0    11887.49    11123.78     94.26 o 
  -4   5   0       52.18       18.11     55.76 o 
  -3   5   0    46194.85    44121.00   1897.08 o 
  -2   5   0     6773.40     6690.23    105.65 o 
  -1   5   0    46432.02    46427.02     97.81 o 
   0   5   0       22.34      201.27     73.23 o 
   1   5   0    50817.64    51690.32    525.10 o 
   2   5   0      830.98      853.60     39.33 o 
   3   5   0    29748.64    31731.03    292.92 o 
   4   5   0     2968.66     3229.11     48.98 o 
   5   5   0    30235.86    31291.04    323.48 o 
   6   5   0    11612.04    11908.14    132.55 o 
   7   5   0    25969.21    26725.75    439.78 o 
   8   5   0     3594.38     3683.32     79.06 o 
   9   5   0     3473.40     3349.95     17.81 o 
  10   5   0     1104.94     1093.56     97.39 o 
  11   5   0     2064.15     2099.24    107.90 o 
  12   5   0       12.59       56.83    113.91 o 
  13   5   0     4830.38     5117.80    139.95 o 
  14   5   0       52.39       62.84    133.94 o 
  15   5   0     4585.91     4898.48    164.48 o 
 -14   6   0     1953.97     1803.62     84.57 o 
 -13   6   0       62.87       88.63    131.44 o 
 -12   6   0     2733.08     2725.64    138.45 o 
 -11   6   0       10.74      121.34    141.95 o 
 -10   6   0     3857.56     3863.13     82.47 o 
  -9   6   0      885.68      777.36    117.92 o 
  -8   6   0    19589.29    19411.91    107.98 o 
  -7   6   0      723.82      880.34    127.93 o 
  -6   6   0    21533.40    21716.71    247.10 o 
  -5   6   0        5.75      -70.55     83.61 o 
  -4   6   0    14592.42    14680.12    202.66 o 
  -3   6   0      491.64      450.19     63.22 o 
  -2   6   0    14144.00    14478.30     77.36 o 
  -1   6   0        7.38      102.27     70.92 o 
   0   6   0    18800.55    18969.54    281.53 o 
   1   6   0      224.12      237.84     43.96 o 
   2   6   0    14811.56    14184.31    733.47 o 
   3   6   0     1006.21      979.32     26.86 o 
   4   6   0      566.79      561.16     34.36 o 
   5   6   0      454.25      593.11     38.83 o 
   6   6   0     6020.96     6036.44     64.95 o 
   7   6   0       63.82       23.47     61.41 o 
   8   6   0      493.25      570.45     24.65 o 
   9   6   0      208.42      480.39     53.83 o 
  10   6   0     1208.10     1134.37     97.66 o 
  11   6   0     1546.39     1758.51    111.91 o 
  12   6   0       57.17      100.64    116.17 o 
  13   6   0     2035.63     2250.71    132.69 o 
  14   6   0      298.82       25.04    138.95 o 
  15   6   0     1073.56     1298.85    154.47 o 
 -14   7   0      798.04      706.26    150.71 o 
 -13   7   0      811.37      921.11    119.17 o 
 -12   7   0     1661.67     1873.64    223.19 o 
 -11   7   0     2432.39     2641.77    144.21 o 
 -10   7   0      940.42      877.34     85.23 o 
  -9   7   0     3614.08     3707.07     93.63 o 
  -8   7   0       65.88      167.74    123.43 o 
  -7   7   0     8575.14     8440.21     95.65 o 
  -6   7   0        4.92      -64.36     78.25 o 
  -5   7   0    11686.13    11802.52    143.70 o 
  -4   7   0      748.35      743.13     81.24 o 
  -3   7   0    14189.26    14049.32    169.87 o 
  -2   7   0      848.67      914.47     81.24 o 
  -1   7   0    40786.19    40381.47    112.13 o 
   0   7   0       26.38      138.37     57.66 o 
   1   7   0    79285.26    79281.91    569.76 o 
   2   7   0     5876.67     5889.61     90.71 o 
   3   7   0    37246.95    38816.98    900.28 o 
   4   7   0    10479.42    11120.90     75.31 o 
   5   7   0    11513.17    11164.12    480.53 o 
   6   7   0     1017.56     1053.66    230.28 o 
   7   7   0    29493.74    30487.77    351.31 o 
   8   7   0      701.58      728.52     31.67 o 
   9   7   0    10416.92    10783.65    232.58 o 
  10   7   0     1627.07     1560.00     35.47 o 
  11   7   0     4207.01     4465.11    117.17 o 
  12   7   0       21.15      -83.62    116.17 o 
  13   7   0     2538.25     2718.38    134.19 o 
  14   7   0       24.20      217.81    138.20 o 
  15   7   0     2881.59     3177.78    161.73 o 
 -13   8   0     3802.32     3739.08    165.74 o 
 -12   8   0      139.40      411.59    133.94 o 
 -11   8   0     3065.79     3123.11    251.73 o 
 -10   8   0        3.96      -83.12    138.95 o 
  -9   8   0     9309.09     9230.79    111.08 o 
  -7   8   0    19862.21    18686.54    603.74 o 
  -6   8   0     2345.26     2302.12     91.35 o 
  -5   8   0    14247.73    14333.46    384.17 o 
  -4   8   0     5288.45     5397.11    172.50 o 
  -3   8   0     1689.59     1457.82    121.67 o 
  -2   8   0      945.94      619.41     89.23 o 
  -1   8   0    10580.59    11126.00    175.75 o 
   0   8   0        2.07       -4.82     80.73 o 
   1   8   0     8806.03     8282.08    134.54 o 
   2   8   0     1539.26     1770.59     44.34 o 
   3   8   0    26102.72    26952.37    293.80 o 
   4   8   0       32.45      -17.98     45.97 o 
   5   8   0    18072.82    18384.30     94.10 o 
   6   8   0     4350.69     4421.23     70.59 o 
   7   8   0     9159.65     9446.50     62.72 o 
   8   8   0     5244.93     5050.07     87.16 o 
   9   8   0    13153.18    13591.55    281.44 o 
  10   8   0     1987.46     2093.43     59.94 o 
  11   8   0     5707.72     5535.60     93.52 o 
  12   8   0      136.54      310.44    118.42 o 
  13   8   0     2076.19     2134.29    138.45 o 
  14   8   0      648.24      812.41    287.91 o 
 -12   9   0      474.91      603.36    157.72 o 
 -11   9   0       49.44      369.03    135.44 o 
 -10   9   0     1244.69     1245.02    155.97 o 
  -9   9   0      376.99      508.26    194.90 o 
  -8   9   0      110.17      147.71    142.70 o 
  -7   9   0     1319.64     1407.83    101.02 o 
  -6   9   0     2079.08     2002.24    103.16 o 
  -5   9   0       15.96     -148.68     93.72 o 
  -4   9   0        7.88      -70.17    132.81 o 
  -3   9   0     1066.56     1047.48     82.83 o 
  -2   9   0      877.83      876.06     80.70 o 
  -1   9   0       86.76       83.59    117.42 o 
   0   9   0       83.65       47.09     68.38 o 
   1   9   0      880.01      869.01     48.66 o 
   2   9   0     4347.34     4573.03     90.17 o 
   3   9   0     3227.11     3296.62     50.68 o 
   4   9   0       79.43       97.41     52.34 o 
   5   9   0     3396.15     3542.81    136.57 o 
   6   9   0      400.95      474.78     45.76 o 
   7   9   0      447.48      483.56     61.16 o 
   8   9   0     1978.90     1940.00     57.28 o 
   9   9   0     1785.87     1717.24     57.93 o 
  10   9   0     6289.77     6254.64    295.81 o 
  11   9   0       27.34       40.95     21.98 o 
  12   9   0     4768.75     5197.91    146.21 o 
  13   9   0       33.78      113.91    131.94 o 
  14   9   0     1699.57     1660.12    154.22 o 
 -12  10   0        0.91      214.56    166.99 o 
 -11  10   0     3817.65     3749.89    120.81 o 
 -10  10   0        5.33     -113.91    162.48 o 
  -9  10   0     4521.66     4403.28    171.74 o 
  -8  10   0      929.43      980.63    199.91 o 
  -7  10   0     7057.67     7110.20    121.57 o 
  -6  10   0       17.21     -161.62    178.25 o 
  -5  10   0    12656.62    13780.21    437.62 o 
  -4  10   0     4866.00     5209.69    105.93 o 
  -3  10   0    11052.68    11118.85    132.69 o 
  -2  10   0     2851.83     2466.09    154.97 o 
  -1  10   0     4080.07     4094.09     88.11 o 
   0  10   0      199.02      304.72     79.00 o 
   1  10   0     3131.72     3342.98     59.08 o 
   2  10   0       19.60        3.06     52.29 o 
   3  10   0     8723.44     8859.99     74.62 o 
   4  10   0      393.40      548.05     60.65 o 
   5  10   0    18918.46    19195.49    298.80 o 
   6  10   0       16.57      -87.29     88.75 o 
   7  10   0     8516.49     8903.19    109.88 o 
   8  10   0        3.80        9.34     81.08 o 
   9  10   0      899.88      928.60     35.32 o 
  10  10   0        5.82       61.91     30.10 o 
  11  10   0     4717.84     4200.01    197.74 o 
  12  10   0      144.53      215.81    134.69 o 
  13  10   0     1581.18     1951.78    148.96 o 
 -11  11   0     2345.94     2355.43    126.72 o 
 -10  11   0       72.08      -28.04    176.25 o 
  -9  11   0     4937.53     4946.69    290.66 o 
  -8  11   0      174.51      285.61    190.02 o 
  -7  11   0     9410.38     9620.96    195.03 o 
  -6  11   0      623.79      989.41    168.49 o 
  -5  11   0     7855.52     8473.08    181.51 o 
  -4  11   0     3306.70     3336.32    210.93 o 
  -3  11   0    10530.08    10223.64    208.30 o 
  -2  11   0      325.38      376.15     94.89 o 
  -1  11   0    12585.07    12926.13    297.92 o 
   0  11   0      138.72      138.82     85.54 o 
   1  11   0     8244.43     8656.07    135.25 o 
   2  11   0     1005.80     1069.45     66.66 o 
   3  11   0     3339.72     3305.10     60.83 o 
   4  11   0     1819.26     1715.12     72.89 o 
   5  11   0     5017.08     4901.95    198.78 o 
   6  11   0     1660.26     1634.83     98.64 o 
   7  11   0     3213.33     3051.12     92.96 o 
   8  11   0     1116.46     1140.95     57.00 o 
   9  11   0     4297.22     4199.65     74.87 o 
  10  11   0     2196.96     2029.04     68.59 o 
  11  11   0      436.94      474.11     46.27 o 
  12  11   0     3519.13     3545.55    142.70 o 
 -10  12   0      446.18      664.35    140.95 o 
  -9  12   0      479.37      260.68    127.55 o 
  -8  12   0      547.04      793.70    169.37 o 
  -7  12   0       23.48       27.18    126.18 o 
  -6  12   0      451.83      356.21    119.57 o 
  -5  12   0      205.77      310.97    156.60 o 
  -4  12   0     3754.55     3842.93    117.89 o 
  -3  12   0        5.18      -36.09    109.59 o 
  -2  12   0    11217.19    10659.64    195.53 o 
  -1  12   0      528.62      599.41    264.38 o 
   0  12   0    12839.56    12825.94    142.23 o 
   1  12   0        0.94       23.62     66.45 o 
   2  12   0     6521.24     7033.40    303.93 o 
   3  12   0        2.22      -18.08     62.07 o 
   4  12   0    10102.71    10120.36    296.01 o 
   5  12   0      537.53      619.06     77.11 o 
   6  12   0    11485.05    11962.32    198.78 o 
   7  12   0      299.44      304.72    120.42 o 
   8  12   0     8781.24     8509.61    353.25 o 
   9  12   0        8.41       -1.71     47.98 o 
  10  12   0     3270.96     3012.82    121.08 o 
  11  12   0      112.88      114.40     38.98 o 
  12  12   0     1957.12     2034.90    140.20 o 
  -8  13   0      640.55      699.23    179.01 o 
  -7  13   0     3502.44     3311.37    141.00 o 
  -6  13   0      611.31      600.97    164.86 o 
  -5  13   0     3631.25     3384.21    130.96 o 
  -4  13   0       95.32      103.64    120.00 o 
  -3  13   0     2136.45     2216.70    156.97 o 
  -2  13   0       33.08      -28.03    115.86 o 
  -1  13   0     4311.32     4122.74    141.58 o 
   0  13   0      735.38      776.92     74.17 o 
   1  13   0     6547.01     6704.09    135.18 o 
   2  13   0       61.46       25.23     74.22 o 
   3  13   0     1994.89     1993.94     91.63 o 
   4  13   0      672.19      865.11     90.08 o 
   5  13   0       98.71       95.32    161.10 o 
   6  13   0     1155.92     1127.72     84.49 o 
   7  13   0       78.27       91.51     78.69 o 
   8  13   0      649.36      720.16     88.75 o 
   9  13   0      306.27      327.80     67.55 o 
  10  13   0      926.62      943.04     70.76 o 
  -7  14   0      533.64      404.89    142.39 o 
  -6  14   0      508.18      509.34    139.66 o 
  -5  14   0     1067.29     1186.07    138.52 o 
  -4  14   0      994.80     1107.19    129.40 o 
  -3  14   0      810.86      725.45    128.75 o 
  -2  14   0      626.73      660.17    123.92 o 
  -1  14   0      192.74      264.13     76.68 o 
   0  14   0     5760.92     5648.85    139.43 o 
   1  14   0      835.84      863.12     89.39 o 
   2  14   0     7966.56     8445.62    250.24 o 
   3  14   0     3082.96     3283.13    224.93 o 
   4  14   0     3813.05     3799.22    105.76 o 
   5  14   0      761.24      925.27    109.02 o 
   6  14   0     2738.11     2800.24    129.43 o 
   7  14   0        2.73      105.26     86.06 o 
   8  14   0     4612.01     4717.33     97.18 o 
   9  14   0       76.70       89.36     68.37 o 
  -5  15   0        1.15       43.94    146.53 o 
  -4  15   0     3587.84     3965.99    148.25 o 
  -3  15   0       95.23      204.32    137.27 o 
  -2  15   0     3006.99     3124.14    169.67 o 
  -1  15   0       39.78     -138.23    338.48 o 
   0  15   0     2705.82     2849.36    128.21 o 
   1  15   0      309.54      168.94    123.22 o 
   2  15   0     5525.98     6029.77    307.13 o 
   3  15   0      103.71       73.29     81.17 o 
   4  15   0     5738.40     5886.03    109.66 o 
   5  15   0      147.46      269.97     94.56 o 
   6  15   0     6480.23     6501.38    131.56 o 
   7  15   0      423.88      524.55     94.49 o 
  -1  16   0       29.01      -20.51    108.99 o 
   0  16   0     1080.60     1289.59    109.05 o 
   1  16   0      358.89      557.93    100.69 o 
   2  16   0       98.71      -10.15     87.11 o 
   3  16   0      167.97      153.23    210.93 o 
   4  16   0       34.92      -52.83    168.74 o 
  -6 -15   1      303.41      398.05    132.19 o 
  -5 -15   1      495.26      565.65     96.19 o 
  -4 -15   1       66.99      113.66     92.75 o 
  -3 -15   1      386.62      514.44    141.45 o 
  -2 -15   1      272.83      191.28     80.84 o 
  -1 -15   1     1821.69     1787.15     89.71 o 
   0 -15   1      128.56       91.63    107.90 o 
   1 -15   1     2543.07     2480.04     89.20 o 
   2 -15   1      319.46      189.11     92.92 o 
   3 -15   1     2331.18     2499.88    147.96 o 
   4 -15   1      150.64      -98.89    199.53 o 
  -8 -14   1      420.94      479.75     90.42 o 
  -7 -14   1     4804.38     4726.15     99.57 o 
  -6 -14   1        7.54      -85.50    117.23 o 
  -5 -14   1     5323.28     5564.17    150.84 o 
  -4 -14   1      142.54      -38.05    144.21 o 
  -3 -14   1     6205.53     5743.94    169.24 o 
  -2 -14   1      579.31      620.88    112.29 o 
  -1 -14   1     3535.94     3925.01    121.93 o 
   0 -14   1      152.95      158.96    170.62 o 
   1 -14   1     4047.15     4145.08    132.06 o 
   2 -14   1        9.34       13.90    124.98 o 
   3 -14   1     5554.30     5687.11    484.07 o 
   4 -14   1      125.69     -156.78    174.19 o 
   5 -14   1     5824.56     5622.52    218.81 o 
   6 -14   1       39.33      141.72    142.12 o 
 -10 -13   1      273.74      228.34     55.28 o 
  -9 -13   1     4965.33     4786.35    164.22 o 
  -8 -13   1      146.82      138.50     81.35 o 
  -7 -13   1     5097.85     4853.27    241.09 o 
  -6 -13   1     1480.58     1563.07    166.11 o 
  -5 -13   1     3282.95     3335.00    224.82 o 
  -4 -13   1     5129.11     4888.47    117.42 o 
  -3 -13   1     5654.48     5754.69    285.28 o 
  -2 -13   1     2776.86     2891.31    220.15 o 
  -1 -13   1     3750.50     3702.35    187.51 o 
   0 -13   1       37.48      133.05     71.58 o 
   1 -13   1      494.69      594.81     72.58 o 
   2 -13   1     1309.61     1474.11    140.83 o 
   3 -13   1       67.29       77.62    221.57 o 
   4 -13   1     2330.90     2767.61    130.55 o 
   5 -13   1      252.10      568.84    129.23 o 
   6 -13   1     1745.57     1598.53    201.29 o 
   7 -13   1      677.03      813.51    265.75 o 
   8 -13   1     1800.85     1884.29    167.24 o 
 -11 -12   1     1965.26     1815.35    100.67 o 
 -10 -12   1      667.36      636.17     62.26 o 
  -9 -12   1     1313.92     1197.53     57.43 o 
  -8 -12   1      304.87      419.10    109.66 o 
  -7 -12   1     1585.77     1630.57    241.97 o 
  -6 -12   1      913.93      935.20    127.93 o 
  -5 -12   1     1351.81     1309.06     77.52 o 
  -4 -12   1     5182.23     5180.27    103.02 o 
  -3 -12   1      555.20      678.44     64.30 o 
  -2 -12   1    11998.72    12739.00    240.86 o 
  -1 -12   1      577.05      577.26     66.29 o 
   0 -12   1     9985.76     9884.30    114.79 o 
   1 -12   1      753.92      579.65    109.09 o 
   2 -12   1     3467.10     3532.57    117.89 o 
   3 -12   1      270.23      126.60    195.65 o 
   4 -12   1     4356.43     4523.95    182.76 o 
   5 -12   1     1421.75     1125.73    137.57 o 
   6 -12   1     3225.68     3714.23    172.00 o 
   7 -12   1     2487.91     2394.69    131.33 o 
   8 -12   1     1756.13     1806.06    137.18 o 
   9 -12   1      848.91      856.18    187.77 o 
 -12 -11   1      246.04      291.92    128.68 o 
 -11 -11   1     1735.09     1702.22     73.47 o 
 -10 -11   1       25.02      131.52     55.50 o 
  -9 -11   1     7292.06     6962.33    169.51 o 
  -8 -11   1      183.79      167.45     61.97 o 
  -7 -11   1    13555.09    13549.81    115.82 o 
  -6 -11   1        0.71       61.96     68.93 o 
  -5 -11   1    16427.79    16362.90    501.72 o 
  -4 -11   1      133.84       23.77     68.11 o 
  -3 -11   1     3538.15     3584.36     72.75 o 
  -2 -11   1      153.41      179.76     69.93 o 
  -1 -11   1     7355.47     7474.58    205.10 o 
   0 -11   1       27.62       52.80     60.25 o 
   1 -11   1     6770.09     6873.83    112.41 o 
   2 -11   1      622.62      510.42    126.86 o 
   3 -11   1     1991.89     2200.55    105.69 o 
   4 -11   1        5.85      194.40    134.27 o 
   5 -11   1      177.05      196.87    113.90 o 
   6 -11   1      749.41      670.20    116.27 o 
   7 -11   1       12.24      103.91    228.08 o 
   8 -11   1       21.82       22.94    149.35 o 
   9 -11   1      114.21      222.84    159.05 o 
  10 -11   1        2.18     -110.64    128.18 o 
 -13 -10   1     1803.96     2291.77    144.46 o 
 -12 -10   1      704.17      819.92    122.17 o 
 -11 -10   1     1679.67     1613.47     97.29 o 
 -10 -10   1     2996.55     2941.94    112.16 o 
  -9 -10   1       83.40       47.82     60.09 o 
  -8 -10   1     5328.51     5253.88     96.48 o 
  -7 -10   1     1374.62     1433.93     53.19 o 
  -6 -10   1     3856.06     3761.95     69.17 o 
  -5 -10   1      588.58      661.22     75.23 o 
  -4 -10   1     5147.31     5164.28     70.60 o 
  -3 -10   1      752.62      774.68     52.57 o 
  -2 -10   1    10192.22    10541.33    264.20 o 
  -1 -10   1      796.91      891.91     55.93 o 
   0 -10   1    23179.79    23557.40    583.33 o 
   1 -10   1      254.97      353.23    121.17 o 
   2 -10   1    19757.49    19423.39    157.75 o 
   3 -10   1     1728.81     1753.52    215.81 o 
   4 -10   1     9341.29     9709.36    113.71 o 
   5 -10   1     2285.33     2230.78    103.18 o 
   6 -10   1    10800.66    11508.00    129.68 o 
   7 -10   1      472.18      569.07    169.74 o 
   8 -10   1     5581.33     5977.32    122.93 o 
   9 -10   1      631.18      751.37    116.98 o 
  10 -10   1     2320.30     2809.11    150.47 o 
  11 -10   1        0.40      -31.66    155.25 o 
 -14  -9   1     2655.27     2623.74    148.96 o 
 -13  -9   1        8.65       55.83    140.95 o 
 -12  -9   1     4445.36     3974.23    305.33 o 
 -11  -9   1      342.29      321.61     34.45 o 
 -10  -9   1     3327.27     3235.48    178.00 o 
  -9  -9   1       86.44      147.87     33.27 o 
  -8  -9   1     7013.57     6934.06     86.47 o 
  -7  -9   1      301.29      360.36     47.30 o 
  -6  -9   1    16109.95    16404.43    156.03 o 
  -5  -9   1     2327.81     2354.30    146.83 o 
  -4  -9   1    20541.58    20401.72    110.28 o 
  -3  -9   1     1811.23     1884.95     95.24 o 
  -2  -9   1     6809.97     6971.90    167.18 o 
  -1  -9   1      154.75      199.85     48.85 o 
   0  -9   1     4163.39     4298.42    138.45 o 
   1  -9   1     1308.67     1297.03    159.17 o 
   2  -9   1    10861.06    10637.81     99.91 o 
   3  -9   1     1681.50     1749.21    132.69 o 
   4  -9   1    19966.32    19498.16    186.02 o 
   5  -9   1       74.84      -42.75     94.28 o 
   6  -9   1    15395.07    15750.22    211.30 o 
   7  -9   1     2741.50     2629.68    107.26 o 
   8  -9   1     4712.32     4632.07    135.57 o 
   9  -9   1      403.90      427.92    178.75 o 
  10  -9   1     4675.42     4536.31    251.61 o 
  11  -9   1      204.50     -221.82    292.42 o 
  12  -9   1     2585.65     2600.70    119.24 o 
 -14  -8   1       30.56       19.28    141.20 o 
 -13  -8   1     1618.57     1915.48    134.94 o 
 -12  -8   1        1.41       58.08     47.44 o 
 -11  -8   1     1993.16     1946.95    102.15 o 
 -10  -8   1      413.41      414.90     30.08 o 
  -9  -8   1     2892.43     2867.59     47.63 o 
  -8  -8   1      189.50      133.89     46.36 o 
  -7  -8   1       84.79       93.76     61.64 o 
  -6  -8   1      580.05      633.81    107.90 o 
  -5  -8   1     1491.25     1576.61     52.32 o 
  -4  -8   1     2878.49     2907.97    195.78 o 
  -3  -8   1      786.36      842.26     41.17 o 
  -2  -8   1      465.91      463.29     46.35 o 
  -1  -8   1      715.46      795.47     52.91 o 
   0  -8   1      429.07      453.39     66.38 o 
   1  -8   1      828.06      896.62     68.35 o 
   2  -8   1     6678.29     6435.45    101.39 o 
   3  -8   1      866.80      962.55     82.74 o 
   4  -8   1     1665.73     1623.61    164.72 o 
   5  -8   1      551.96      531.26    120.42 o 
   6  -8   1      353.17      315.70    126.43 o 
   7  -8   1       95.62        1.75    120.88 o 
   8  -8   1      571.88      192.76    120.72 o 
   9  -8   1     3663.78     3702.12    104.89 o 
  10  -8   1      123.05      132.06     98.45 o 
  11  -8   1     1288.57     1339.91    146.46 o 
  12  -8   1        1.41      130.27    122.26 o 
  13  -8   1     1054.98      949.92    111.10 o 
 -15  -7   1      789.08      919.81    153.72 o 
 -14  -7   1     3037.65     3384.82    151.97 o 
 -13  -7   1      154.36      371.03    126.93 o 
 -12  -7   1     6348.77     6837.75    136.19 o 
 -11  -7   1     1382.24     1417.49     74.77 o 
 -10  -7   1    13485.84    13435.21     94.34 o 
  -9  -7   1      597.54      616.47     30.82 o 
  -8  -7   1     5397.29     5624.54    123.04 o 
  -7  -7   1     3159.52     3112.32    121.24 o 
  -6  -7   1    11121.73    11229.49    143.40 o 
  -5  -7   1       17.07      109.00     35.12 o 
  -4  -7   1    33412.05    34622.60    315.82 o 
  -3  -7   1     1787.77     1790.14     81.47 o 
  -2  -7   1    22759.81    23841.45    661.57 o 
  -1  -7   1      176.32      210.67     38.82 o 
   0  -7   1    26118.41    26956.59    214.81 o 
   1  -7   1     1201.02     1290.91     63.30 o 
   2  -7   1    13332.79    12795.84    143.58 o 
   3  -7   1     3321.86     3168.72     72.94 o 
   4  -7   1    16387.17    16411.68     99.22 o 
   5  -7   1     4276.84     4274.91    178.63 o 
   6  -7   1    18730.55    17994.31    816.29 o 
   7  -7   1        2.36      -31.92     84.62 o 
   8  -7   1    19867.29    19809.15    367.15 o 
   9  -7   1     1118.36     1130.36    127.93 o 
  10  -7   1     7267.90     7357.23    143.33 o 
  11  -7   1      131.91      214.56    134.44 o 
  12  -7   1     4261.36     4064.86    124.55 o 
  13  -7   1      537.26      478.04    127.68 o 
 -15  -6   1       70.89      263.13    146.96 o 
 -14  -6   1     2156.26     2223.42    142.70 o 
 -13  -6   1       84.22       -8.51    125.93 o 
 -12  -6   1     3914.68     4033.25    126.93 o 
 -11  -6   1      148.99      176.80     33.92 o 
 -10  -6   1    10444.21    10600.94    174.06 o 
  -9  -6   1       66.53       69.43     22.16 o 
  -8  -6   1    32816.36    33120.21    164.81 o 
  -7  -6   1       85.14       90.22     24.61 o 
  -6  -6   1    19682.88    19446.09    201.60 o 
  -5  -6   1    13074.43    13485.20    345.85 o 
  -4  -6   1    22234.31    22670.30    228.30 o 
  -3  -6   1    10526.27    11297.78    143.60 o 
  -2  -6   1    39779.91    43350.26    948.81 o 
  -1  -6   1       69.91      211.45     34.22 o 
   0  -6   1    34822.21    32863.62   1110.71 o 
   1  -6   1      326.25      372.56     56.00 o 
   2  -6   1    28890.16    28095.34   1354.93 o 
   3  -6   1     9117.60     9213.63    105.90 o 
   4  -6   1     2198.50     2105.57    106.78 o 
   5  -6   1     4911.57     5084.17     75.23 o 
   6  -6   1     6163.08     6237.51     81.14 o 
   7  -6   1       44.52      -37.97     76.38 o 
   8  -6   1     5337.86     5408.40    127.06 o 
   9  -6   1     2225.94     2372.38    122.17 o 
  10  -6   1     2895.03     2742.66    121.42 o 
  11  -6   1     3094.55     3081.20    126.56 o 
  12  -6   1      869.55      875.75    134.44 o 
  14  -6   1     1450.91     1577.60    103.33 o 
 -15  -5   1       85.76      219.06    145.96 o 
 -14  -5   1      760.43      763.09    137.95 o 
 -13  -5   1        7.39       55.08    123.68 o 
 -12  -5   1      302.58      382.55    113.91 o 
 -11  -5   1     2110.96     1773.79    137.08 o 
 -10  -5   1        4.38      196.00     59.77 o 
  -9  -5   1      484.67      515.68     37.32 o 
  -8  -5   1     1707.25     1843.55     45.19 o 
  -7  -5   1      614.43      632.22     22.41 o 
  -6  -5   1     1370.41     1274.35     35.70 o 
  -5  -5   1       76.45       74.81     32.88 o 
  -4  -5   1     2086.92     2220.46     72.69 o 
  -3  -5   1    18698.69    19429.44    150.59 o 
  -2  -5   1      117.59      145.30     53.33 o 
  -1  -5   1    33625.74    35176.13    263.07 o 
   0  -5   1     1257.14     1315.65     46.89 o 
   1  -5   1    19462.95    18736.00    451.64 o 
   2  -5   1     1547.16     1793.95     70.22 o 
   3  -5   1    16973.77    17127.97    130.56 o 
   4  -5   1      508.34      751.29    119.80 o 
   5  -5   1    34469.51    34461.88    146.71 o 
   6  -5   1     1953.98     1915.48     93.38 o 
   7  -5   1    18937.15    18827.44   1185.44 o 
   8  -5   1     1629.67     1628.70     74.27 o 
   9  -5   1     3813.82     3821.36    160.48 o 
  10  -5   1     2145.59     2166.09    117.67 o 
  11  -5   1     3641.93     3457.15     93.27 o 
  12  -5   1       40.67       46.46     74.88 o 
  13  -5   1     2948.48     3072.93    286.78 o 
  14  -5   1      550.28      592.70     73.77 o 
 -15  -4   1      151.02      192.77    289.66 o 
 -14  -4   1     3900.91     3395.59    141.45 o 
 -13  -4   1      217.81      138.95    116.42 o 
 -12  -4   1     3286.89     3156.50    116.67 o 
 -11  -4   1     1549.68     1407.81    114.61 o 
 -10  -4   1      756.16      747.49     38.05 o 
  -9  -4   1     1516.32     1563.92     35.05 o 
  -8  -4   1    12088.93    11824.10    510.35 o 
  -7  -4   1     4858.63     4691.30    108.96 o 
  -6  -4   1    58237.22    61284.84    807.61 o 
  -5  -4   1      143.69      300.46     42.28 o 
  -4  -4   1    34211.48    34755.27   1297.85 o 
  -3  -4   1      870.79      986.10     39.46 o 
  -2  -4   1    20980.81    20672.45    263.29 o 
  -1  -4   1     1307.06     1350.72     26.54 o 
   0  -4   1    45153.85    43030.29   1097.19 o 
   1  -4   1     9947.10     9361.37    477.81 o 
   2  -4   1    26648.74    26417.39    543.78 o 
   3  -4   1     4401.93     4129.44     54.07 o 
   4  -4   1     5719.94     5557.92     68.60 o 
   5  -4   1       33.86       79.04     52.45 o 
   6  -4   1      549.93      627.46    153.47 o 
   7  -4   1     1329.36     1204.84     60.70 o 
   8  -4   1     1803.02     1926.71     77.27 o 
   9  -4   1     7469.38     7409.13     75.61 o 
  10  -4   1     1552.15     1609.04    122.30 o 
  11  -4   1     3453.63     3679.24     91.38 o 
  12  -4   1     1101.41     1195.20    102.15 o 
  13  -4   1       81.22      191.27    102.90 o 
  14  -4   1        6.87       11.77    109.91 o 
  15  -4   1       13.38       44.56     84.62 o 
 -16  -3   1     1768.57     1893.95    154.47 o 
 -15  -3   1     1036.94     1230.00    143.20 o 
 -13  -3   1      228.65      344.74    123.68 o 
 -12  -3   1    10824.21    10845.71    135.19 o 
 -11  -3   1      335.16      364.74     22.40 o 
 -10  -3   1     6162.85     6034.42    161.86 o 
  -9  -3   1     2997.17     3058.86     84.62 o 
  -8  -3   1       82.93      404.24     70.85 o 
  -7  -3   1     2104.26     2292.14     57.58 o 
  -6  -3   1    12555.57    13795.09    118.42 o 
  -5  -3   1      455.82      436.59     20.29 o 
  -4  -3   1    12288.48    11876.42    187.40 o 
  -3  -3   1     2710.28     2865.77     24.63 o 
  -2  -3   1    16746.27    17487.03    356.63 o 
  -1  -3   1    20537.24    20335.96    183.16 o 
   0  -3   1     7735.91     7821.40     61.09 o 
   1  -3   1    32346.35    31300.00   1103.82 o 
   2  -3   1      809.53      798.21     43.19 o 
   3  -3   1    24605.22    22482.00    667.83 o 
   4  -3   1    13117.42    13009.15    122.93 o 
   5  -3   1    21978.60    21408.92    241.84 o 
   6  -3   1     6765.79     6905.08    145.71 o 
   7  -3   1    12804.21    12710.37     67.93 o 
   8  -3   1       53.47       18.80     50.61 o 
   9  -3   1     9287.13     9232.43    390.18 o 
  10  -3   1      160.50      163.31     71.96 o 
  11  -3   1     1942.51     1981.32     94.38 o 
  12  -3   1       61.71      -41.08     74.61 o 
  13  -3   1     1431.18     1356.43     67.10 o 
  14  -3   1        3.67       81.72     81.99 o 
  15  -3   1     1636.63     1437.93    115.54 o 
 -16  -2   1      223.11      173.00    149.46 o 
 -15  -2   1     1839.62     1970.31    143.20 o 
 -14  -2   1        0.42      -20.28    125.93 o 
 -13  -2   1     3588.83     2916.96    381.79 o 
 -12  -2   1      212.07      220.44     59.84 o 
 -11  -2   1     9104.27     9049.40    121.92 o 
 -10  -2   1      408.55      410.46     28.18 o 
  -9  -2   1    10552.10    10399.99    262.79 o 
  -8  -2   1     1356.70     1412.13     22.54 o 
  -7  -2   1    18656.47    18856.99    401.89 o 
  -6  -2   1      666.17      946.90     65.69 o 
  -5  -2   1    42976.98    44706.09    461.48 o 
  -4  -2   1      699.64      644.81     24.41 o 
  -3  -2   1    40716.47    40131.58    135.04 o 
  -2  -2   1     4459.22     4400.37     52.13 o 
  -1  -2   1    41936.11    42683.00   1277.91 o 
   0  -2   1    13908.62    14088.33     37.24 o 
   1  -2   1    38541.27    41300.46   1230.63 o 
   2  -2   1     1508.04     1638.68     35.49 o 
   3  -2   1    67661.42    66127.11    530.88 o 
   4  -2   1      891.87      852.00     37.88 o 
   5  -2   1    64245.43    64081.05   1901.08 o 
   6  -2   1      285.40      295.00     40.18 o 
   7  -2   1    17845.64    17190.95     81.49 o 
   8  -2   1     2814.82     2839.96     46.32 o 
   9  -2   1    13575.84    12838.24    620.01 o 
  10  -2   1      641.65      745.31     72.85 o 
  11  -2   1    22269.23    24110.45   2504.32 o 
  12  -2   1      187.19      159.44     43.32 o 
  13  -2   1     8701.78     8132.79    106.53 o 
  14  -2   1      164.63      186.41     94.01 o 
  15  -2   1     2551.89     2193.48    524.50 o 
 -16  -1   1      724.59      866.49    150.21 o 
 -15  -1   1        3.79      208.80    135.44 o 
 -14  -1   1     1132.91      959.43    166.75 o 
 -13  -1   1      370.31      374.43     62.88 o 
 -12  -1   1     7158.14     6658.94    101.16 o 
 -11  -1   1     2858.52     2813.75     45.93 o 
 -10  -1   1     6030.03     6148.00    211.90 o 
  -9  -1   1    11249.66    11149.46    220.00 o 
  -8  -1   1     3942.55     3701.40     46.17 o 
  -7  -1   1     3823.61     3566.58     89.13 o 
  -6  -1   1     2319.21     2733.90     33.05 o 
  -5  -1   1     9607.13    10499.82     79.99 o 
  -4  -1   1     1006.13     1200.03     18.53 o 
  -3  -1   1    24321.52    26141.77    135.61 o 
  -2  -1   1    16891.02    18082.96    353.54 o 
  -1  -1   1    42487.68    40184.00   2674.69 o 
   0  -1   1      407.78      495.10     39.31 o 
   1  -1   1     6460.67     7167.04     97.89 o 
   2  -1   1     9067.92     9479.91     43.19 o 
   3  -1   1      197.41      285.03     27.26 o 
   4  -1   1     1671.14     1707.77     37.96 o 
   5  -1   1    15045.85    16251.17     65.59 o 
   6  -1   1     4249.43     4625.59     50.07 o 
   7  -1   1     9776.25     9577.07    163.36 o 
   8  -1   1      248.40      255.61     50.57 o 
   9  -1   1      715.01      572.57    110.66 o 
  10  -1   1      863.64      788.96     33.62 o 
  11  -1   1        5.30      -22.62     42.20 o 
  12  -1   1      676.44      733.06     37.88 o 
  13  -1   1     2293.09     2010.32     65.25 o 
  14  -1   1      904.27      854.01    103.90 o 
  15  -1   1     1056.55     1154.15    145.71 o 
  16  -1   1      941.47     1443.31    158.73 o 
 -16   0   1     1039.06      917.06    152.47 o 
 -15   0   1      291.95      234.63     75.98 o 
 -14   0   1     1053.70      917.01     35.53 o 
 -13   0   1     1527.17     1272.63     61.09 o 
 -12   0   1      826.35      827.69     39.00 o 
 -11   0   1     2115.25     2086.37    143.96 o 
 -10   0   1     2025.10     2121.55     69.60 o 
  -9   0   1    10712.78    10745.33    325.46 o 
  -8   0   1    20683.07    19883.84    327.59 o 
  -7   0   1     8908.74     8921.56    181.63 o 
  -6   0   1     7193.42     6842.43    235.34 o 
  -5   0   1    13898.00    13372.51    716.02 o 
  -4   0   1     3107.17     3675.56    241.84 o 
  -3   0   1    71348.18    73281.59   1213.10 o 
  -2   0   1       37.04       74.78      9.64 o 
   2   0   1     2698.38     2682.97     21.03 o 
   3   0   1    32870.77    32981.51     85.62 o 
   4   0   1      652.86      642.29     37.93 o 
   5   0   1    12881.67    12654.26    534.64 o 
   6   0   1     2603.48     2436.29     69.35 o 
   7   0   1    18006.08    17578.81     67.35 o 
   8   0   1     1102.86     1093.45     34.72 o 
   9   0   1     3440.24     3234.20    148.59 o 
  10   0   1       17.25       28.14     26.62 o 
  11   0   1    11225.97    10849.99    158.14 o 
  12   0   1     1048.97      970.02     43.05 o 
  13   0   1     7609.15     7198.92     97.52 o 
  14   0   1      903.07      651.36     45.69 o 
  15   0   1     2719.25     2704.86    147.71 o 
  16   0   1      241.05      175.50    155.97 o 
 -16   1   1      123.12      -10.01    306.44 o 
 -15   1   1     3433.83     3143.61    580.08 o 
 -14   1   1        0.90      -42.06    130.94 o 
 -13   1   1     5311.72     4872.18     58.43 o 
 -12   1   1        3.43       45.78     43.09 o 
 -11   1   1     9596.66     9574.90     68.10 o 
 -10   1   1     1303.48     1388.65     52.32 o 
  -9   1   1    26969.06    25678.48    143.08 o 
  -8   1   1      547.69      580.41     29.83 o 
  -7   1   1    62319.69    62135.57    116.42 o 
  -6   1   1     2226.37     2575.02     34.55 o 
  -5   1   1    36030.70    32492.39   1021.96 o 
  -4   1   1     4089.54     3805.93    182.64 o 
  -3   1   1    85011.11    73684.41   4234.16 o 
  -2   1   1     4566.61     4798.54    536.77 o 
  -1   1   1   285954.28   239828.16 1026387.44 o 
   1   1   1   192311.73   158732.52   1629.48 o 
   2   1   1      316.03      304.95     24.84 o 
   3   1   1    30974.73    30343.26    547.14 o 
   4   1   1     1893.65     1737.54     16.48 o 
   5   1   1     9525.25     8212.98    258.99 o 
   6   1   1      877.73      968.84     15.62 o 
   7   1   1    23283.92    23514.22    167.46 o 
   8   1   1       84.32       85.89     17.63 o 
   9   1   1    21856.70    22441.21    226.77 o 
  10   1   1       53.72       49.46     24.40 o 
  11   1   1     4331.44     4260.30     84.12 o 
  12   1   1      974.65      878.06     38.78 o 
  13   1   1     3850.70     3213.37    290.79 o 
  14   1   1      462.27      352.08     56.33 o 
  15   1   1     3288.75     3226.60    148.21 o 
  16   1   1      136.84       50.07    150.71 o 
 -16   2   1       17.20      -21.53    150.21 o 
 -15   2   1     1363.79     1202.01     49.28 o 
 -14   2   1       69.89       64.09     57.83 o 
 -13   2   1     3555.80     3435.12    122.17 o 
 -12   2   1       19.63       26.21     45.43 o 
 -11   2   1     2966.01     2903.59     48.98 o 
 -10   2   1     1809.52     1952.61     61.30 o 
  -9   2   1      746.78      771.42     39.98 o 
  -8   2   1      211.35      179.60     34.15 o 
  -7   2   1     4496.93     4590.32    407.83 o 
  -6   2   1     9110.48     9627.67    981.52 o 
  -5   2   1      722.89      627.73     37.99 o 
  -4   2   1      499.23      611.67     38.58 o 
  -3   2   1      396.04      383.68     28.18 o 
  -2   2   1    10702.68    10791.63     49.82 o 
  -1   2   1      379.28      353.50     27.54 o 
   0   2   1    36778.24    39300.60    104.02 o 
   1   2   1    26844.03    28848.96    265.64 o 
   2   2   1     9303.05     8931.79    177.17 o 
   3   2   1    29303.35    30402.32    833.06 o 
   4   2   1     1875.09     1973.17    359.89 o 
   5   2   1     1097.21      921.06     47.82 o 
   6   2   1    25262.46    25241.73     95.89 o 
   7   2   1     1258.26     1458.83     62.59 o 
   8   2   1     9785.83     8850.80    269.63 o 
   9   2   1      733.15      608.89     27.04 o 
  10   2   1     2883.29     2785.57     23.97 o 
  11   2   1     2190.21     2151.82    102.40 o 
  13   2   1       11.06     -177.00    117.92 o 
  14   2   1     2539.08     2765.94    137.45 o 
  15   2   1      216.92       90.88    138.95 o 
 -15   3   1     1194.71      984.01     59.56 o 
 -14   3   1        6.30      197.53    193.78 o 
 -13   3   1     1536.92     1514.66     99.39 o 
 -12   3   1      125.53      160.21     52.40 o 
 -11   3   1      379.85      332.08     62.84 o 
 -10   3   1       81.39      113.55     45.80 o 
  -9   3   1      781.49      756.14     81.37 o 
  -8   3   1     8751.07     9445.18    665.20 o 
  -7   3   1    11703.75    11570.99     78.61 o 
  -6   3   1     8469.17     8124.69     63.09 o 
  -5   3   1    50576.64    49859.24    544.28 o 
  -4   3   1    20831.87    21371.70    280.78 o 
  -3   3   1    13732.85    12995.64    137.82 o 
  -2   3   1    15795.72    15266.07    595.97 o 
  -1   3   1     1269.06     1206.28     99.39 o 
   0   3   1     1483.19     1898.58     29.96 o 
   1   3   1   118090.80   115945.45   1637.68 o 
   2   3   1     7103.26     6966.86    127.67 o 
   3   3   1    20776.15    21989.21    641.76 o 
   4   3   1    17606.01    17632.04    375.80 o 
   5   3   1     2444.76     2425.36     46.08 o 
   6   3   1     9465.22     9393.64     73.10 o 
   7   3   1     5131.12     5006.89     70.85 o 
   8   3   1    13655.47    13566.09     97.64 o 
   9   3   1     4924.48     4618.83     91.63 o 
  10   3   1    13923.55    13366.05    117.67 o 
  11   3   1      800.45      951.36    100.64 o 
  12   3   1     6873.72     6946.40    124.68 o 
  13   3   1      270.30      391.81    235.59 o 
  14   3   1      401.19      371.28    127.93 o 
  15   3   1      178.68      303.43    138.95 o 
  16   3   1      494.92      464.41    153.47 o 
 -15   4   1     3867.13     3567.51    115.16 o 
 -14   4   1      585.55      578.83     82.87 o 
 -13   4   1     9474.11     9284.74    144.46 o 
 -12   4   1        0.42       13.02     77.61 o 
 -11   4   1    17500.82    16063.05    986.91 o 
 -10   4   1       42.45      128.16     63.19 o 
  -9   4   1     4676.99     4754.78     97.14 o 
  -8   4   1        7.39      -88.16     64.01 o 
  -7   4   1     6873.78     6451.31    159.35 o 
  -6   4   1     1905.60     1948.78     76.36 o 
  -5   4   1    53647.35    52496.70    102.72 o 
  -4   4   1     2760.37     2809.76     67.35 o 
  -3   4   1    35267.06    35423.50    112.91 o 
  -2   4   1     1850.51     1739.79     56.96 o 
  -1   4   1     4173.37     4216.88     56.70 o 
   0   4   1     3764.17     3570.76    131.81 o 
   1   4   1     9898.52     9404.76     87.00 o 
   2   4   1      112.74      165.13     21.98 o 
   3   4   1    19720.81    21170.31    543.92 o 
   4   4   1      748.19     1151.38     96.54 o 
   5   4   1    40081.16    40644.09     91.15 o 
   6   4   1     1877.24     2086.37    339.05 o 
   7   4   1    16066.07    15798.02     94.38 o 
   8   4   1     9206.18     8729.44     92.13 o 
   9   4   1     5280.50     5250.73     91.13 o 
  10   4   1      262.91      181.76     89.13 o 
  11   4   1     1271.33     1077.79     99.64 o 
  12   4   1       62.53       28.54    112.91 o 
  13   4   1      488.98      701.00    120.92 o 
  14   4   1       17.27       79.11    129.18 o 
  15   4   1      242.94      314.95    288.16 o 
  16   4   1      534.49      668.20    159.98 o 
 -14   5   1      673.53      549.28    124.68 o 
 -13   5   1     1012.31     1077.16     80.61 o 
 -12   5   1     4527.77     4333.21    289.04 o 
 -11   5   1     2343.40     2798.66    141.58 o 
 -10   5   1     1428.24     1479.36    108.40 o 
  -9   5   1     7674.46     7973.62    103.65 o 
  -8   5   1     4966.30     4874.78     67.88 o 
  -7   5   1     8166.24     7781.21    436.62 o 
  -6   5   1    25700.00    25334.11    125.18 o 
  -5   5   1     4139.95     3955.64     85.62 o 
  -4   5   1    39819.50    40446.37    837.82 o 
  -3   5   1     1017.39     1003.91     52.28 o 
  -2   5   1    18487.21    17982.20     86.70 o 
  -1   5   1     6108.43     6084.59     53.64 o 
   0   5   1    13129.83    12882.85     99.52 o 
   1   5   1     3461.74     3332.33     34.07 o 
   2   5   1    19072.97    18904.99    357.88 o 
   3   5   1     1557.16     1577.37     40.69 o 
   4   5   1    20845.56    21339.56    353.38 o 
   5   5   1      916.39     1086.34     49.96 o 
   6   5   1    32982.50    34280.69    264.20 o 
   7   5   1     5114.11     5151.38     34.40 o 
   8   5   1    16617.77    17146.19    110.91 o 
   9   5   1     2673.19     2701.85    175.75 o 
  10   5   1    17214.76    17488.93    134.44 o 
  11   5   1      221.17      349.75    102.40 o 
  12   5   1    15265.04    16181.82    157.47 o 
  13   5   1      105.46      325.71    127.18 o 
  14   5   1     7532.75     7829.41    164.23 o 
  15   5   1      242.31      141.20    156.22 o 
 -14   6   1       56.53       21.91    155.35 o 
 -13   6   1      647.98      542.52     95.64 o 
 -12   6   1      635.78      520.74    126.68 o 
 -11   6   1     3737.24     3917.89    374.91 o 
 -10   6   1     6642.04     6634.43     87.79 o 
  -9   6   1     4849.23     4798.34    122.42 o 
  -8   6   1     4756.88     4629.60    103.40 o 
  -7   6   1      891.85     1022.98     68.41 o 
  -6   6   1    13022.64    12413.19    227.20 o 
  -5   6   1      281.73      293.34     83.74 o 
  -4   6   1    29892.89    30207.76    121.08 o 
  -3   6   1       91.82      120.69     58.77 o 
  -2   6   1    52201.70    50782.55   1441.05 o 
  -1   6   1     5196.73     5281.19     94.13 o 
   0   6   1    20180.07    18415.71    477.56 o 
   1   6   1      148.65       67.53     33.55 o 
   2   6   1    19893.30    19849.25    109.36 o 
   3   6   1     3465.75     3464.56     30.10 o 
   4   6   1    14220.17    14626.95    216.19 o 
   5   6   1     4223.09     4351.30    123.78 o 
   6   6   1    28367.67    29023.85     81.52 o 
   7   6   1     9880.44     9537.79     81.14 o 
   8   6   1    10584.02    10699.39    186.44 o 
  10   6   1     1943.08     1928.00    100.64 o 
  11   6   1       19.76       19.78    102.65 o 
  12   6   1     3516.99     3830.96    124.43 o 
  13   6   1      167.99      166.49    131.69 o 
  14   6   1     3888.71     4113.86    152.97 o 
  15   6   1       40.03        9.01    153.97 o 
 -14   7   1      102.20       90.13    142.95 o 
 -13   7   1     1502.46     1544.70    141.95 o 
 -12   7   1      130.15      177.81     98.68 o 
 -11   7   1     2343.10     2116.52    138.70 o 
 -10   7   1      167.97      115.30     83.83 o 
  -9   7   1     7472.98     7153.07    231.20 o 
  -8   7   1       26.20       59.08    119.17 o 
  -7   7   1    16567.43    16649.99    121.30 o 
  -6   7   1     1029.35     1100.50    117.17 o 
  -5   7   1     5651.51     5351.79     77.89 o 
  -4   7   1     2402.49     2326.03     98.89 o 
  -3   7   1      734.06      736.37     64.06 o 
  -2   7   1     3295.95     3269.03     83.44 o 
  -1   7   1     1910.75     2023.29     60.71 o 
   0   7   1       21.59       59.48     55.56 o 
   1   7   1     5310.79     5489.76    139.82 o 
   2   7   1      186.37      259.34     36.28 o 
   3   7   1     1661.31     1845.40     35.76 o 
   4   7   1     1125.76     1102.72     37.15 o 
   5   7   1     2075.79     1949.73     29.32 o 
   6   7   1     1575.87     1428.26     50.47 o 
   7   7   1     2635.99     2628.97     96.39 o 
   8   7   1     1260.07     1537.24     90.75 o 
   9   7   1       94.01       94.03     14.81 o 
  10   7   1     5043.42     5259.25    110.41 o 
  11   7   1      106.24       16.52    106.15 o 
  12   7   1     1705.19     2030.64    122.42 o 
  13   7   1      722.33      708.26    130.94 o 
  14   7   1     1512.18     1505.15    144.96 o 
  15   7   1      823.23      736.80    157.22 o 
 -13   8   1      269.17      227.32    148.96 o 
 -12   8   1      826.96      864.23    143.45 o 
 -11   8   1       27.78      -37.48     94.78 o 
 -10   8   1     4345.54     4297.63    149.96 o 
  -9   8   1      204.71      378.42     87.04 o 
  -7   8   1      105.36       87.78    108.78 o 
  -6   8   1    13837.64    14162.42    224.69 o 
  -5   8   1     1201.72     1146.19    104.40 o 
  -4   8   1    14816.26    14868.13     99.31 o 
  -3   8   1       29.77       85.11     88.63 o 
  -2   8   1    29622.67    28810.41    455.52 o 
  -1   8   1       39.84       68.66     64.01 o 
   0   8   1    48938.66    49258.75    495.71 o 
   1   8   1       52.75      144.35     47.31 o 
   2   8   1    35005.29    35166.54    211.43 o 
   3   8   1     3973.95     4045.52     57.74 o 
   4   8   1    17570.70    18182.63    278.28 o 
   5   8   1     3538.84     3763.35     94.26 o 
   6   8   1    14844.58    14508.83    438.82 o 
   7   8   1     2815.13     2912.23     43.28 o 
   8   8   1    11898.79    12247.08    242.91 o 
   9   8   1      953.25     1024.55     20.93 o 
  10   8   1     7603.56     7069.23    449.09 o 
  11   8   1      250.01      155.97    113.41 o 
  12   8   1     2996.35     3041.09    130.94 o 
  15   8   1        8.86       16.02    158.98 o 
 -13   9   1      424.54      600.36    178.25 o 
 -12   9   1     2791.03     2949.45    163.73 o 
 -11   9   1        0.67      209.30    137.70 o 
  -9   9   1      208.55      607.33    223.44 o 
  -8   9   1     6365.48     6313.50    157.22 o 
  -7   9   1      328.55      379.61    145.33 o 
  -6   9   1     9020.13     9175.05    107.10 o 
  -5   9   1     3582.38     3446.64     91.08 o 
  -4   9   1     3365.86     3101.72    143.83 o 
  -3   9   1      283.93      459.32    232.83 o 
  -2   9   1     3474.05     3354.23    106.03 o 
  -1   9   1       59.68       61.39     70.62 o 
   0   9   1     9391.89     8952.23     82.19 o 
   1   9   1     1400.27     1614.25     50.80 o 
   2   9   1    14525.72    13943.88    116.49 o 
   3   9   1      248.15      401.71     69.36 o 
   4   9   1    25255.06    25588.37    154.04 o 
   5   9   1     1896.46     1973.75     86.20 o 
   6   9   1     6513.02     6516.68     57.74 o 
   7   9   1    12456.91    12378.80    225.44 o 
   8   9   1     8500.91     8536.03     63.84 o 
   9   9   1     2003.73     2172.58     81.53 o 
  10   9   1     3121.21     3046.98    122.10 o 
  11   9   1      748.65      794.63    125.93 o 
  12   9   1     1802.62     2030.14    258.87 o 
  13   9   1      557.97      488.70    135.94 o 
  14   9   1      386.67      587.34    147.21 o 
 -11  10   1       49.24     -151.47    159.73 o 
 -10  10   1      180.97       88.38    156.22 o 
  -8  10   1      193.94      -72.60    149.21 o 
  -7  10   1     1692.81     1641.34    152.47 o 
  -6  10   1        9.08      -10.27    144.83 o 
  -5  10   1     2522.02     2541.04    110.16 o 
  -4  10   1      323.33      470.92    126.43 o 
  -3  10   1     1333.94     1525.14     89.35 o 
  -2  10   1      359.39      174.37    188.77 o 
  -1  10   1       86.14       66.62    117.67 o 
   0  10   1      997.25     1141.21     77.78 o 
   1  10   1     2105.34     2108.42     61.47 o 
   2  10   1     4559.43     4797.71     57.16 o 
   3  10   1     4572.98     4901.86    106.13 o 
   4  10   1     3129.28     3185.14    115.21 o 
   5  10   1     3627.26     3614.71     61.48 o 
   6  10   1       10.25        8.95     79.24 o 
   7  10   1     1602.85     1683.99    116.68 o 
   8  10   1     2749.87     2733.93     53.19 o 
   9  10   1     7385.07     7143.69    167.27 o 
  10  10   1       35.86       67.85     40.77 o 
  11  10   1     8312.28     7429.47    276.08 o 
  12  10   1        4.16      -90.88    133.19 o 
  13  10   1     3200.84     3740.58    162.48 o 
 -10  11   1     5017.12     4674.10    129.14 o 
  -9  11   1       12.19      184.51    163.73 o 
  -8  11   1     3023.77     3113.52    119.05 o 
  -7  11   1      195.11      -46.82    157.72 o 
  -6  11   1     4626.31     4750.16    282.90 o 
  -5  11   1     1875.05     1862.41    180.13 o 
  -4  11   1     6506.14     6414.14    157.22 o 
  -3  11   1     2827.83     2927.24    104.83 o 
  -2  11   1     4669.21     4642.25    147.96 o 
  -1  11   1      600.61      677.72     91.10 o 
   0  11   1     4174.48     4077.03    125.99 o 
   1  11   1      374.98      527.13     58.24 o 
   2  11   1     6057.69     5914.60     65.72 o 
   3  11   1       55.75      224.83     79.96 o 
   4  11   1    11756.10    11858.84     82.92 o 
   5  11   1      741.77      701.46    101.27 o 
   6  11   1    10172.87    10761.87    187.52 o 
   7  11   1      549.04      524.34     65.83 o 
   8  11   1     2701.57     2770.83     59.03 o 
   9  11   1      138.79      173.99     35.82 o 
  10  11   1     3076.75     2911.76    116.25 o 
  11  11   1      137.15      134.79     33.09 o 
  12  11   1     1462.33     1549.96    136.44 o 
  13  11   1      235.15      380.54    144.71 o 
 -10  12   1     2650.33     2503.07    181.51 o 
  -8  12   1     5947.42     5886.15    137.61 o 
  -7  12   1      713.15      518.99    170.49 o 
  -6  12   1     6668.38     6594.66    158.73 o 
  -5  12   1     4116.67     4215.07    121.59 o 
  -4  12   1     4703.19     4812.90    122.48 o 
  -3  12   1     2151.40     2301.31    113.16 o 
  -2  12   1     6689.14     6697.85    346.74 o 
  -1  12   1      198.12      325.18     96.25 o 
   0  12   1     6768.65     6984.37    132.81 o 
   1  12   1     2274.77     2395.46     80.83 o 
   2  12   1     1403.35     1478.74     73.27 o 
   3  12   1     3386.42     3508.00     70.14 o 
   4  12   1      663.64      672.65     70.74 o 
   5  12   1     2169.52     2165.87     71.05 o 
   6  12   1     1220.85     1275.12    123.55 o 
   7  12   1     3682.45     3658.48    126.05 o 
   8  12   1     2790.03     2804.56     77.70 o 
   9  12   1     3267.26     3255.00    149.44 o 
  10  12   1      835.34      755.81     48.95 o 
  11  12   1     5686.23     5649.52    107.48 o 
  12  12   1      125.04      145.96    140.95 o 
  -9  13   1     1179.95      940.59    191.52 o 
  -8  13   1      484.60      481.06    143.45 o 
  -7  13   1     1187.62      979.72    239.34 o 
  -6  13   1        5.55      229.46    161.80 o 
  -5  13   1     2038.52     2023.56    209.17 o 
  -4  13   1       15.91       27.10    147.88 o 
  -3  13   1     9068.75     8408.06    304.31 o 
  -2  13   1       31.22     -126.80    112.87 o 
  -1  13   1    12445.21    12799.38    603.86 o 
   0  13   1       62.02      134.04     72.58 o 
   1  13   1    10500.57    10726.97    213.34 o 
   2  13   1      315.52      118.86     96.56 o 
   3  13   1     7270.39     7382.51    105.51 o 
   4  13   1      254.14      228.55    110.70 o 
   5  13   1     6267.63     6514.38     98.52 o 
   6  13   1     1381.54     1601.20     85.05 o 
   7  13   1     5900.42     6232.30     92.31 o 
   8  13   1      165.55      209.50     98.64 o 
   9  13   1     3267.87     3045.67     81.33 o 
  10  13   1       21.10       63.18     45.12 o 
  11  13   1     1997.06     2103.44    103.77 o 
  -7  14   1      128.40      275.70    132.52 o 
  -6  14   1     3170.56     2988.44    139.34 o 
  -5  14   1        4.08      -76.69    125.15 o 
  -4  14   1     1621.96     1698.53    128.81 o 
  -3  14   1       76.32       36.54    117.21 o 
  -2  14   1     1292.67     1257.52    347.50 o 
  -1  14   1       97.69       61.95    101.39 o 
   0  14   1     2412.58     2464.41    125.13 o 
   1  14   1      745.71      749.78    165.93 o 
   2  14   1      893.21      955.35     81.12 o 
   3  14   1      461.82      601.06    106.32 o 
   4  14   1      110.86      126.61     81.61 o 
   5  14   1      504.24      655.64     72.93 o 
   6  14   1      165.83      130.50     87.61 o 
   7  14   1      448.29      509.23    113.66 o 
   8  14   1       89.74        0.13     99.88 o 
   9  14   1      153.49      183.00    111.05 o 
  10  14   1      310.78      315.94     67.85 o 
  -5  15   1     1245.01      980.90    188.77 o 
  -4  15   1      484.81      686.88    194.15 o 
  -3  15   1     1643.27     1861.38    172.16 o 
  -2  15   1      502.23      649.60    225.82 o 
  -1  15   1     5152.44     5300.15    144.83 o 
   0  15   1      172.21      111.64     95.13 o 
   1  15   1     7140.54     7086.31    219.33 o 
   2  15   1      926.58      929.67     87.39 o 
   3  15   1     4440.61     4590.75     87.87 o 
   4  15   1      700.14      825.29     79.60 o 
   5  15   1     2114.65     2127.00    145.35 o 
   6  15   1      123.92      139.70     91.24 o 
   7  15   1     2266.77     2368.32     97.19 o 
   8  15   1      583.18      322.46    122.42 o 
  -3  16   1     2095.24     2119.54    148.47 o 
  -2  16   1       18.53      -33.43    111.09 o 
  -1  16   1     1877.04     1844.67    133.19 o 
   0  16   1        0.51     -332.02    166.01 o 
   1  16   1     4517.47     4637.63    136.38 o 
   2  16   1        2.72     -156.33    163.36 o 
   3  16   1     6046.38     6410.69    116.37 o 
   4  16   1      264.21      315.58     85.20 o 
   5  16   1     5476.38     5845.24    184.89 o 
  -4 -15   2     1144.54     1163.26    257.99 o 
  -3 -15   2        3.75       -4.15     91.97 o 
  -2 -15   2      140.20      289.77     90.90 o 
  -1 -15   2      390.64      496.55     98.80 o 
   0 -15   2      419.11      338.88    133.87 o 
   1 -15   2     1178.88     1319.99    200.91 o 
   2 -15   2     1213.62     1149.93    183.27 o 
  -7 -14   2      455.33      443.40    106.06 o 
  -6 -14   2     2028.09     1896.70    118.17 o 
  -5 -14   2      617.99      640.51     88.36 o 
  -4 -14   2     2029.94     2279.52     91.68 o 
  -3 -14   2        5.27       21.81     85.81 o 
  -2 -14   2     1560.86     1692.16    105.65 o 
  -1 -14   2      310.28      401.41     87.10 o 
   0 -14   2     3823.20     3950.19     85.14 o 
   1 -14   2      889.52     1143.90     81.79 o 
   2 -14   2     3406.51     3191.33    207.00 o 
   3 -14   2     1332.14     1505.35    138.70 o 
   4 -14   2      995.40     1474.90    288.29 o 
   5 -14   2      355.78      460.30    142.39 o 
  -9 -13   2      240.38      235.61     69.89 o 
  -8 -13   2     3662.08     3541.23     84.66 o 
  -7 -13   2       24.57       60.06     80.85 o 
  -6 -13   2     4613.87     4407.68    191.65 o 
  -5 -13   2      122.57      129.78     81.87 o 
  -4 -13   2     6182.31     6093.14    319.96 o 
  -3 -13   2      437.24      350.08     81.56 o 
  -2 -13   2     4477.99     4577.37    151.09 o 
  -1 -13   2        0.57       80.83    103.45 o 
   0 -13   2     3908.61     3799.06    132.45 o 
   1 -13   2      336.84      138.95    331.47 o 
   2 -13   2     5865.78     6003.67    133.75 o 
   3 -13   2      818.25     1113.19    124.52 o 
   4 -13   2     6337.00     6472.12    144.10 o 
   5 -13   2      134.68       90.20    149.34 o 
   6 -13   2     2422.66     2596.41    337.98 o 
   7 -13   2      254.18      278.81    177.15 o 
 -10 -12   2     3363.41     3171.77    159.98 o 
  -9 -12   2     1245.30     1275.27     57.52 o 
  -8 -12   2     4870.52     4714.90     88.77 o 
  -7 -12   2     1616.87     1714.18     79.31 o 
  -6 -12   2     3163.03     3221.49     81.38 o 
  -5 -12   2     6291.33     6514.70    175.38 o 
  -4 -12   2     1041.96     1026.52     77.10 o 
  -3 -12   2     6834.32     6690.20     87.86 o 
  -2 -12   2     1572.04     1599.53    147.46 o 
  -1 -12   2      711.63      768.04     73.69 o 
   0 -12   2      647.06      627.20    102.96 o 
   1 -12   2     2785.00     2838.67     72.63 o 
   2 -12   2       15.66      129.68    155.97 o 
   3 -12   2     3786.87     3798.23    125.55 o 
   4 -12   2        6.88     -149.60    117.90 o 
   5 -12   2     4360.44     4439.41    177.00 o 
   6 -12   2      342.21        1.51    166.68 o 
   7 -12   2     2704.57     2979.58    175.62 o 
   8 -12   2      480.54      586.28    174.11 o 
 -12 -11   2     1838.04     2121.02    130.94 o 
 -11 -11   2     1247.00     1225.77     86.70 o 
 -10 -11   2     3174.43     2880.72    140.95 o 
  -9 -11   2     2043.11     2072.03     58.00 o 
  -8 -11   2     2210.80     2170.61     63.03 o 
  -7 -11   2     1890.13     1955.66     74.46 o 
  -6 -11   2     1856.78     1824.86     72.33 o 
  -5 -11   2     8409.55     8349.26    349.37 o 
  -4 -11   2     2338.48     2338.48     73.60 o 
  -3 -11   2    13808.04    13929.31     93.16 o 
  -2 -11   2     3058.02     3297.61    126.02 o 
  -1 -11   2    13660.24    13207.80    124.69 o 
   0 -11   2      514.74      552.32     62.23 o 
   1 -11   2     7604.69     7824.90    162.98 o 
   2 -11   2      195.53      237.39    102.49 o 
   3 -11   2     3462.52     3721.98    147.44 o 
   4 -11   2     1164.80     1165.47    115.60 o 
   5 -11   2     2879.64     3018.56    123.40 o 
   6 -11   2     3653.82     3924.99    162.00 o 
   7 -11   2     2145.54     2304.97    127.46 o 
   8 -11   2     1520.72     1777.54    165.23 o 
   9 -11   2     1758.08     1645.24    138.49 o 
  10 -11   2      116.98      310.60    263.73 o 
 -12 -10   2     1337.83     1469.85    125.43 o 
 -11 -10   2      102.29      143.62     45.33 o 
 -10 -10   2     2650.34     2718.48     61.22 o 
  -9 -10   2      712.52      786.28     81.57 o 
  -8 -10   2    10036.17    10369.30    128.43 o 
  -7 -10   2      694.50      790.36     77.11 o 
  -6 -10   2     7852.77     7896.83     77.69 o 
  -5 -10   2       66.03        3.46    141.95 o 
  -4 -10   2     4156.10     4082.62    123.30 o 
  -3 -10   2     2632.67     2511.60     65.09 o 
  -2 -10   2     3706.27     3771.34    139.08 o 
  -1 -10   2     2470.00     2364.84     65.19 o 
   0 -10   2     2801.76     2825.72     89.94 o 
   1 -10   2      746.22      818.62     91.89 o 
   2 -10   2      400.56      400.32    141.95 o 
   3 -10   2        6.12      105.78     97.06 o 
   4 -10   2       73.74       -6.51    146.71 o 
   5 -10   2      643.69      943.82    107.76 o 
   6 -10   2      249.92      222.82    113.47 o 
   7 -10   2      512.35      687.35    292.67 o 
   8 -10   2       10.71     -139.86    198.53 o 
   9 -10   2      356.82      523.75    120.96 o 
  10 -10   2      406.35      528.54    125.30 o 
  11 -10   2      123.96      260.74    151.96 o 
 -13  -9   2      761.07      747.32    136.69 o 
 -12  -9   2     1106.46     1028.17    214.31 o 
 -11  -9   2     1648.61     1535.20    143.70 o 
 -10  -9   2       10.43      -20.07     38.55 o 
  -9  -9   2     8012.10     7805.09    149.21 o 
  -8  -9   2       98.89      236.70     44.23 o 
  -7  -9   2     6660.15     6754.66     50.34 o 
  -6  -9   2      142.01      224.42     45.47 o 
  -5  -9   2     6196.68     6283.09     66.23 o 
  -4  -9   2      289.11      399.07     67.10 o 
  -3  -9   2    13575.54    13841.23     93.63 o 
  -2  -9   2     2525.27     2775.41     54.27 o 
  -1  -9   2    33837.90    27582.63   4482.64 o 
   0  -9   2       88.65      123.35     49.94 o 
   1  -9   2    32385.75    31691.21    808.15 o 
   2  -9   2      453.39      365.04     87.97 o 
   3  -9   2    15444.18    15933.46    175.00 o 
   4  -9   2     1686.42     1836.30     97.87 o 
   5  -9   2     6267.98     6615.21    138.51 o 
   6  -9   2        3.47       26.81    101.02 o 
   7  -9   2     9080.54    10029.80    181.76 o 
   8  -9   2      906.85      895.76    112.50 o 
   9  -9   2     3312.77     3474.67    119.42 o 
  10  -9   2      262.16      140.70    112.84 o 
  11  -9   2     3049.41     2908.14    122.50 o 
  12  -9   2      106.20     -120.92    239.71 o 
 -14  -8   2        6.33       50.82    136.19 o 
 -13  -8   2     5178.22     5427.74    140.45 o 
 -12  -8   2      788.00      741.36     46.50 o 
 -11  -8   2     6105.31     5755.08     45.47 o 
 -10  -8   2       54.27      102.95     66.55 o 
  -9  -8   2     7738.00     7936.18    321.10 o 
  -8  -8   2     1343.53     1426.78     72.46 o 
  -7  -8   2    13199.01    12802.88     88.97 o 
  -6  -8   2     4519.39     4482.44     57.58 o 
  -5  -8   2    14502.45    14748.70    200.61 o 
  -4  -8   2     5139.43     5075.14     58.13 o 
  -3  -8   2    10010.95     9985.79    146.96 o 
  -2  -8   2        0.55      -39.23     43.81 o 
  -1  -8   2     7966.02     8325.23    186.97 o 
   0  -8   2      254.18      199.05     70.78 o 
   1  -8   2    11288.53    11074.48     94.53 o 
   2  -8   2      252.76      250.21     80.00 o 
   3  -8   2    28041.96    28716.91    143.96 o 
   4  -8   2      550.70      622.48     84.42 o 
   5  -8   2    17397.44    17469.42    198.78 o 
   6  -8   2     2222.18     2262.22    133.94 o 
   7  -8   2     4619.22     4695.10    148.09 o 
   8  -8   2     2311.17     2548.67    183.01 o 
   9  -8   2     5158.84     5057.66    381.54 o 
  10  -8   2      517.04      570.67    148.21 o 
  11  -8   2     2680.45     2897.96    117.79 o 
  12  -8   2      195.72       69.35    164.48 o 
 -14  -7   2       60.32       77.61    136.44 o 
 -13  -7   2        2.62      187.02    125.93 o 
 -12  -7   2       12.82       55.33     34.05 o 
 -11  -7   2      282.22      317.82     28.11 o 
 -10  -7   2     2306.99     2367.62    105.69 o 
  -9  -7   2        2.65       27.45     30.53 o 
  -8  -7   2     1224.86     1297.98     34.05 o 
  -7  -7   2       76.12       11.50     57.01 o 
  -6  -7   2     2397.10     2556.54     60.32 o 
  -5  -7   2      351.73      407.04     35.65 o 
  -4  -7   2       36.92       46.91     34.05 o 
  -3  -7   2       75.08       57.62     41.77 o 
  -2  -7   2     1358.74     1424.54    103.27 o 
  -1  -7   2      864.90      759.06     55.93 o 
   0  -7   2     3173.37     3271.88     69.33 o 
   1  -7   2     9652.30     9539.71    186.39 o 
   2  -7   2     4047.15     4117.14    210.17 o 
   3  -7   2     3242.45     2874.17    199.66 o 
   4  -7   2     1085.39     1073.11     85.00 o 
   5  -7   2      312.46      270.62     80.06 o 
   6  -7   2       94.32       -6.53     83.93 o 
   7  -7   2      114.58       84.69     85.05 o 
   8  -7   2     2857.52     2901.25     97.60 o 
   9  -7   2       93.16        6.51    266.38 o 
  10  -7   2     5638.96     5515.79    109.11 o 
  11  -7   2       68.54      167.52     97.30 o 
  12  -7   2     1645.38     1765.28    103.71 o 
  13  -7   2       12.04       59.09    115.56 o 
 -15  -6   2     2660.00     3007.04    159.23 o 
 -14  -6   2      498.83      495.21    139.20 o 
 -13  -6   2     8878.14     9273.97    153.72 o 
 -12  -6   2      552.04      486.78     82.00 o 
 -11  -6   2    14510.44    14735.89    314.26 o 
 -10  -6   2        8.83       30.91     34.00 o 
  -9  -6   2     8068.76     8031.18    166.77 o 
  -8  -6   2      107.09      113.56     37.55 o 
  -7  -6   2    13188.99    13036.05     71.59 o 
  -6  -6   2      242.67      257.29     29.64 o 
  -5  -6   2    15354.09    14646.17    226.23 o 
  -4  -6   2     9507.70     9487.00    106.52 o 
  -3  -6   2    39094.94    41007.58    328.59 o 
  -2  -6   2     2169.85     1981.72     52.22 o 
  -1  -6   2    37181.07    37784.95    244.60 o 
   0  -6   2      408.34      521.97     55.66 o 
   1  -6   2    47540.19    51820.80    396.07 o 
   2  -6   2      432.91      457.24     63.73 o 
   4  -6   2     3470.00     3436.07     77.49 o 
   5  -6   2    34290.58    33526.25    121.15 o 
   6  -6   2       45.81       55.83    103.65 o 
   7  -6   2    16615.36    16437.88    114.91 o 
   8  -6   2      814.50      821.36     82.92 o 
   9  -6   2     6957.90     6528.22    370.40 o 
  10  -6   2       47.27       21.23    108.21 o 
  11  -6   2     4924.62     5022.30     98.68 o 
  12  -6   2     1274.85     1285.78     89.73 o 
  13  -6   2     2142.59     2033.58    208.17 o 
  14  -6   2      445.76      488.54    124.53 o 
 -15  -5   2     2653.57     2952.71    154.47 o 
 -14  -5   2       10.06      289.91    133.94 o 
 -13  -5   2     2926.87     2134.72    559.80 o 
 -12  -5   2       77.37      109.06     53.70 o 
 -11  -5   2    12660.27    12593.04    422.53 o 
 -10  -5   2       94.06       74.73     68.66 o 
  -9  -5   2    20917.99    21553.61    552.95 o 
  -8  -5   2      246.15      245.67     25.12 o 
  -7  -5   2    28469.99    29382.09    347.64 o 
  -6  -5   2     4122.16     4127.13     62.19 o 
  -5  -5   2    14392.58    13980.80    120.08 o 
  -4  -5   2    30852.13    29514.93    884.53 o 
  -3  -5   2     8836.89     8380.55    125.96 o 
  -2  -5   2      226.97      185.94     54.58 o 
  -1  -5   2    31809.09    31709.89    281.64 o 
   0  -5   2      902.35      857.64     50.08 o 
   1  -5   2    19886.39    21556.98    112.66 o 
   2  -5   2     3789.96     3746.28     60.99 o 
   3  -5   2      896.05     1004.26    103.65 o 
   4  -5   2    14111.17    13901.84    390.06 o 
   5  -5   2      608.19      773.37     78.99 o 
   6  -5   2      835.99      858.35     66.44 o 
   7  -5   2     7914.00     7950.76     81.87 o 
   8  -5   2     3543.42     3484.37     78.46 o 
   9  -5   2     3780.04     4011.58    154.60 o 
  10  -5   2     4994.68     4782.76    197.66 o 
  11  -5   2     2299.22     2372.45     84.19 o 
  12  -5   2     7078.57     6988.78    483.81 o 
  13  -5   2      320.44      338.38    118.04 o 
  14  -5   2     2931.19     3011.24     97.72 o 
 -15  -4   2        0.35     -162.23    282.90 o 
 -14  -4   2       49.76      -24.28    128.68 o 
 -13  -4   2        0.52      103.15    117.17 o 
 -12  -4   2      216.22      200.79     27.44 o 
 -11  -4   2     1606.56     1684.06    109.44 o 
 -10  -4   2     3323.40     3270.33    181.59 o 
  -9  -4   2     3063.50     3006.38     84.76 o 
  -8  -4   2     2851.35     2763.15     26.72 o 
  -7  -4   2     2879.97     2863.67     56.21 o 
  -6  -4   2     1186.57     1185.22     53.53 o 
  -5  -4   2       36.59       16.15     25.87 o 
  -4  -4   2    12342.71    12846.58    159.80 o 
  -3  -4   2     1834.22     1847.99     35.78 o 
  -2  -4   2    56508.80    59404.84    653.38 o 
  -1  -4   2       83.90       80.27     23.33 o 
   0  -4   2    25035.60    24208.46     68.86 o 
   1  -4   2     3618.09     3549.65    106.78 o 
   2  -4   2    23022.54    23302.91    318.08 o 
   3  -4   2       91.24      146.71     68.85 o 
   4  -4   2    29991.09    29714.72    850.34 o 
   5  -4   2     1060.62     1052.38     87.37 o 
   6  -4   2    25304.20    24615.34    531.51 o 
   7  -4   2     5983.88     5997.08    139.57 o 
   8  -4   2     6606.88     6723.48    296.92 o 
   9  -4   2     2480.60     2472.22     68.65 o 
  10  -4   2     2438.49     2526.79    118.79 o 
  11  -4   2      304.71      325.91     67.85 o 
  12  -4   2     3048.89     2919.16    118.92 o 
  13  -4   2       38.61      135.44    216.31 o 
  14  -4   2     4323.61     4136.31    260.75 o 
 -16  -3   2      224.71      298.93    148.96 o 
 -15  -3   2     3557.67     3567.84    149.71 o 
 -14  -3   2      274.42      122.17     23.78 o 
 -13  -3   2     3387.31     3428.64    126.18 o 
 -12  -3   2     1277.18     1195.00    127.68 o 
 -11  -3   2      983.69      980.37    107.65 o 
 -10  -3   2      378.47      646.01    133.32 o 
  -9  -3   2     9350.05     9861.28    168.24 o 
  -8  -3   2      779.19      870.36     45.30 o 
  -7  -3   2    29025.45    30234.04    862.98 o 
  -6  -3   2     1819.07     1803.07     48.07 o 
  -5  -3   2    35294.33    35920.57    505.72 o 
  -4  -3   2     1865.69     1824.19     21.70 o 
  -3  -3   2    36660.54    36991.96    435.67 o 
  -2  -3   2      115.71      117.49     17.61 o 
  -1  -3   2    31752.00    32759.25    169.99 o 
   0  -3   2     6184.24     6178.92     43.28 o 
   1  -3   2     8325.42     8568.66     80.61 o 
   2  -3   2    12344.31    13557.46    287.03 o 
   3  -3   2      905.24      951.19     96.89 o 
   4  -3   2     3167.40     3205.72     71.85 o 
   5  -3   2      823.83      794.24     49.51 o 
   6  -3   2     1346.43     1358.61     80.49 o 
   7  -3   2      315.07      352.86     52.75 o 
   8  -3   2     5109.84     5411.41    262.87 o 
   9  -3   2     1693.75     1838.10     62.09 o 
  10  -3   2     2263.39     2242.68     65.84 o 
  11  -3   2     1429.31     1466.22     57.93 o 
  12  -3   2      191.27      173.40     64.09 o 
  13  -3   2      190.65      346.07    125.68 o 
  14  -3   2      320.38      312.52     60.09 o 
  15  -3   2       34.08      133.93     82.20 o 
 -16  -2   2     1763.55     1968.56    150.71 o 
 -15  -2   2     2078.84     1862.66    141.45 o 
 -14  -2   2      337.49      309.42     91.63 o 
 -13  -2   2     5740.35     5519.37    101.90 o 
 -12  -2   2       23.82       43.81     24.42 o 
 -11  -2   2     3283.20     3265.02    108.85 o 
 -10  -2   2     1886.14     1869.95     59.67 o 
  -9  -2   2     1035.97     1308.45    115.09 o 
  -8  -2   2     6802.57     7064.04    100.27 o 
  -7  -2   2      416.60      602.07     76.53 o 
  -6  -2   2     1969.28     1996.64     20.03 o 
  -5  -2   2    13798.85    13532.03    398.55 o 
  -4  -2   2     6359.82     6319.48     29.29 o 
  -3  -2   2    21660.86    20472.69    249.61 o 
  -2  -2   2    45023.04    44865.50   2216.41 o 
  -1  -2   2     3986.80     3824.36     50.42 o 
   0  -2   2    60101.46    62809.29    107.90 o 
   1  -2   2      849.82     1201.46     46.32 o 
   2  -2   2    49561.64    49006.82   2376.01 o 
   3  -2   2     7764.75     8344.60     58.38 o 
   4  -2   2    10660.17    10363.37    127.31 o 
   5  -2   2     7533.35     7114.29     49.00 o 
   6  -2   2    19297.33    18347.65     91.63 o 
   7  -2   2        2.34      -26.13     53.92 o 
   8  -2   2    11728.67    11527.84     63.59 o 
   9  -2   2     1960.82     1979.93     49.06 o 
  10  -2   2     3972.52     3808.28    139.32 o 
  11  -2   2      977.27     1016.80     50.41 o 
  12  -2   2     1768.61     1929.17     56.81 o 
  13  -2   2       15.33       45.96     44.15 o 
  14  -2   2     3362.91     3236.65     67.79 o 
  15  -2   2      209.04      215.82     67.29 o 
 -16  -1   2     1555.32     1434.04    150.97 o 
 -15  -1   2       16.06        6.76    139.45 o 
 -14  -1   2     5686.15     5263.79    185.59 o 
 -13  -1   2       55.47       46.58    117.79 o 
 -12  -1   2     7619.12     6889.26    255.08 o 
 -11  -1   2        9.18       17.59     32.34 o 
 -10  -1   2    15746.18    16317.21    526.18 o 
  -9  -1   2     1509.02     1526.52     41.80 o 
  -8  -1   2    10585.88    10640.41    858.59 o 
  -7  -1   2      144.13      280.41     19.82 o 
  -6  -1   2    37528.59    40490.70   1057.63 o 
  -5  -1   2     2512.92     2507.91     71.73 o 
  -4  -1   2    19219.47    19250.64    607.74 o 
  -3  -1   2     5345.14     5586.32     43.28 o 
  -2  -1   2    19507.18    19503.94     43.17 o 
  -1  -1   2     3365.91     2969.66     50.44 o 
   1  -1   2     6102.51     6208.60     41.56 o 
   2  -1   2    44595.00    47074.11     88.13 o 
   3  -1   2        8.88       22.89     45.06 o 
   4  -1   2    96732.84   100703.55    154.22 o 
   5  -1   2     6127.94     6161.60     70.85 o 
   6  -1   2    63103.35    64384.86     92.57 o 
   7  -1   2     7459.92     7111.16    141.95 o 
   8  -1   2    11972.74    12034.78    109.16 o 
   9  -1   2     1772.91     1471.84    184.39 o 
  10  -1   2    14399.32    14592.74    208.42 o 
  11  -1   2        1.75       -5.48     41.86 o 
  12  -1   2    10566.23     9411.19    325.26 o 
  13  -1   2        0.73       26.07     62.69 o 
  14  -1   2     2203.22     1959.27     68.46 o 
  15  -1   2      127.97      321.71    147.71 o 
 -16   0   2       30.70      -12.77    147.46 o 
 -15   0   2      452.26      361.56    107.28 o 
 -14   0   2       97.55      135.78     34.79 o 
 -13   0   2     1366.03     1164.97     34.95 o 
 -12   0   2     1850.28     1822.16     59.21 o 
 -11   0   2     4529.05     4210.68     38.44 o 
 -10   0   2     6753.99     6824.25    239.22 o 
  -9   0   2     1259.16     1283.03     36.24 o 
  -8   0   2    10265.64    10599.14    815.29 o 
  -7   0   2      161.22      164.93     23.49 o 
  -6   0   2     7370.74     9742.16    833.81 o 
  -5   0   2     1073.00     1186.87     27.69 o 
  -4   0   2    12374.44    12892.65    277.14 o 
  -3   0   2     7987.09     7812.76     25.01 o 
  -2   0   2    11775.94    11187.26    235.84 o 
  -1   0   2     3296.15     3142.27     24.91 o 
   0   0   2    10637.80     5009.25   3448.32 o 
   1   0   2      213.75      233.33     21.78 o 
   2   0   2     3564.10     4080.82     30.04 o 
   3   0   2     6284.36     6199.58     26.06 o 
   4   0   2     7260.58     7911.03     40.56 o 
   5   0   2       10.30       -0.04     28.17 o 
   6   0   2     5074.63     5474.34     75.73 o 
   7   0   2      106.41       75.23     24.48 o 
   8   0   2     2700.06     2921.82    212.93 o 
   9   0   2     3818.12     3890.82    117.04 o 
  10   0   2        7.05      -47.48     47.74 o 
  11   0   2     7829.75     7694.22     63.55 o 
  12   0   2      563.25      527.02     33.02 o 
  13   0   2     1907.94     1843.52     73.67 o 
  14   0   2     1045.48      765.57    198.16 o 
  15   0   2     1122.33      924.82    147.96 o 
  16   0   2       10.89       76.36    310.69 o 
 -16   1   2      299.23      249.36    150.21 o 
 -15   1   2      674.35      673.29     82.99 o 
 -14   1   2     1569.88     1421.28    128.68 o 
 -13   1   2      176.77      149.46     49.82 o 
 -12   1   2     6530.61     6539.82     67.60 o 
 -11   1   2     2380.44     2373.13    103.15 o 
 -10   1   2    14136.86    14306.19    640.66 o 
  -9   1   2     6561.62     6543.71     99.14 o 
  -8   1   2    11325.70    10749.57     52.70 o 
  -7   1   2     8316.10     7805.42     93.26 o 
  -6   1   2    22445.14    22546.25   1136.62 o 
  -5   1   2     2297.99     2560.39     91.00 o 
  -4   1   2    29405.92    34029.87   2637.01 o 
  -3   1   2    78633.88    81616.55   2240.82 o 
  -2   1   2     9258.94     9823.13     26.47 o 
  -1   1   2     5136.90     4937.17    136.69 o 
   0   1   2    22869.25    22954.22    808.40 o 
   1   1   2     1288.32     1396.18     34.30 o 
   2   1   2     6218.38     6195.23     14.98 o 
   3   1   2     3260.81     3439.97    194.15 o 
   4   1   2    59360.84    61118.88    109.41 o 
   5   1   2     1086.64     1331.42     23.16 o 
   6   1   2    58435.77    62844.14   2327.89 o 
   7   1   2     1976.40     1958.02     20.39 o 
   8   1   2    15361.17    15609.94    985.33 o 
   9   1   2      235.31      195.92     40.63 o 
  10   1   2     3763.76     3778.89     55.58 o 
  11   1   2     1461.52     1489.92     43.06 o 
  12   1   2    12102.71    11964.99     69.50 o 
  13   1   2     1846.35     1480.05    178.88 o 
  14   1   2     3821.28     3102.67     35.30 o 
  15   1   2      613.35      591.34    142.95 o 
  16   1   2      341.31      247.10    154.72 o 
 -16   2   2     3162.14     3154.25    159.73 o 
 -15   2   2       73.09      135.22     51.32 o 
 -14   2   2     3236.24     2979.43     65.97 o 
 -13   2   2        5.90       41.83     64.97 o 
 -12   2   2     5168.09     4729.05    164.61 o 
 -11   2   2      365.62      358.51     56.08 o 
 -10   2   2    15149.22    15075.74     87.88 o 
  -9   2   2      207.19      183.56     51.79 o 
  -8   2   2    46269.61    46428.12    116.04 o 
  -7   2   2     8818.71     8521.50    238.21 o 
  -6   2   2    49101.78    47693.80    806.15 o 
  -5   2   2       40.64       -3.13     30.29 o 
  -4   2   2    34047.93    30976.00    357.01 o 
  -3   2   2    59494.76    56971.96     90.63 o 
  -2   2   2    23717.68    24077.83   1365.70 o 
  -1   2   2       41.51       78.80     21.03 o 
   0   2   2    77864.58    73431.63   4748.77 o 
   1   2   2        0.57       37.24     11.50 o 
   2   2   2     5279.29     5201.28     41.16 o 
   3   2   2       69.09      105.65      6.94 o 
   4   2   2      344.56      320.41     33.80 o 
   5   2   2      851.13      905.54     47.57 o 
   6   2   2    13625.07    14245.95    451.39 o 
   7   2   2      590.83      761.59    122.67 o 
   8   2   2    21318.73    22931.40    630.77 o 
   9   2   2      222.65      216.75     17.65 o 
  10   2   2     6776.09     6739.77     40.93 o 
  11   2   2     3504.43     3318.73    104.90 o 
  12   2   2     1437.66     1620.06    111.91 o 
  13   2   2     3499.59     3452.17    132.19 o 
  14   2   2     4278.05     4052.03    145.21 o 
  15   2   2     1173.74     1032.72    145.71 o 
  16   2   2     2272.82     2031.15    159.98 o 
 -15   3   2        7.09        4.86     69.60 o 
 -14   3   2     1526.19     1466.59    102.90 o 
 -13   3   2       16.47       46.82     67.35 o 
 -12   3   2     1156.90     1128.01    139.70 o 
 -11   3   2      329.56      426.73     49.63 o 
 -10   3   2       77.92       81.62     60.09 o 
  -9   3   2     1007.67      990.91     59.84 o 
  -8   3   2      237.92      200.76     56.10 o 
  -7   3   2     2175.75     2093.52    107.15 o 
  -6   3   2     1662.88     1895.63    195.40 o 
  -5   3   2     2141.17     2341.53    233.46 o 
  -4   3   2     8903.86     8387.86    257.62 o 
  -3   3   2     1092.50     1161.88     46.07 o 
  -2   3   2     2057.19     2348.58     90.13 o 
  -1   3   2   122444.68   118818.44    327.60 o 
   0   3   2    18675.59    19979.57    294.67 o 
   1   3   2      608.87      755.15     68.65 o 
   2   3   2    32954.39    33613.09   1205.47 o 
   3   3   2    26211.42    26742.08     81.37 o 
   4   3   2     1977.16     1854.56     47.25 o 
   5   3   2     9492.36     8959.69    195.40 o 
   6   3   2     1462.98     1530.18     57.33 o 
   7   3   2    25590.70    24577.03    107.40 o 
   8   3   2     1611.84     1715.95    141.70 o 
   9   3   2    13142.77    12426.96    105.65 o 
  10   3   2      908.60      767.59     90.38 o 
  11   3   2     2987.54     3051.10    104.90 o 
  12   3   2      327.64      195.28    222.57 o 
  13   3   2     4911.28     4698.45    132.69 o 
  14   3   2      282.88      344.49    132.69 o 
  15   3   2     3719.73     3786.15    154.22 o 
  16   3   2       13.09      142.70    155.47 o 
 -15   4   2      275.12      324.86     66.79 o 
 -14   4   2     1894.19     1745.26     81.34 o 
 -13   4   2      476.63      569.46     92.76 o 
 -12   4   2     1461.47     1584.47     62.44 o 
 -11   4   2      716.83      727.10     70.70 o 
 -10   4   2      801.38      737.55     84.87 o 
  -9   4   2     4346.00     3908.98    177.13 o 
  -8   4   2    11152.93    11568.98   1124.10 o 
  -7   4   2    10685.85    12027.59   1005.93 o 
  -6   4   2    21588.35    21051.54    251.86 o 
  -5   4   2    17376.56    17591.77    219.56 o 
  -4   4   2    13147.08    12758.53    377.91 o 
  -3   4   2     9599.28    10394.91    257.62 o 
  -2   4   2     5490.50     5327.79     53.08 o 
  -1   4   2     6263.51     6748.92     44.23 o 
   0   4   2    39515.48    42002.61    627.77 o 
   1   4   2    11005.67    11659.14    412.65 o 
   2   4   2    13356.84    13221.84    213.35 o 
   3   4   2     1771.67     1890.32     28.35 o 
   4   4   2       59.43       79.70     20.52 o 
   5   4   2    14316.46    14363.90    253.96 o 
   6   4   2      311.31      456.04     61.96 o 
   7   4   2    19548.48    20628.91    104.15 o 
   8   4   2      580.97      613.12     71.60 o 
   9   4   2    12689.21    12744.42    191.02 o 
  10   4   2     1893.51     1988.33     93.38 o 
  11   4   2     5519.35     5507.85    111.16 o 
  12   4   2      279.07      315.45    112.41 o 
  13   4   2      433.82      358.01    122.17 o 
  14   4   2       18.86      144.21    264.88 o 
  15   4   2       63.46      -64.84    150.21 o 
  16   4   2      182.58      230.83    156.22 o 
 -15   5   2      365.55      317.67     76.60 o 
 -14   5   2     3922.33     3437.65    135.44 o 
 -13   5   2       35.98      126.68     70.60 o 
 -12   5   2     8198.30     8018.55    130.81 o 
 -11   5   2       80.63      102.66     62.73 o 
 -10   5   2     6706.29     6245.47    255.36 o 
  -9   5   2     1471.68     1739.25    202.04 o 
  -8   5   2     2443.88     2540.64    380.79 o 
  -7   5   2      165.62      322.46     72.85 o 
  -6   5   2     5967.51     5787.71    234.58 o 
  -5   5   2      110.35      159.39     48.27 o 
  -4   5   2    18599.79    17893.76    101.14 o 
  -3   5   2      469.47      453.07     83.49 o 
  -2   5   2    14700.87    13899.24     83.87 o 
  -1   5   2     9010.22     8443.16    130.06 o 
   0   5   2     1151.69     1050.09     58.21 o 
   1   5   2     2589.44     2452.23     37.14 o 
   2   5   2    20123.61    20910.42    177.76 o 
   3   5   2     1840.16     1910.39     97.75 o 
   4   5   2    44822.93    47854.88    903.22 o 
   5   5   2     1436.79     1622.87    184.60 o 
   6   5   2    26538.98    30892.69   1702.41 o 
   7   5   2     7453.44     7850.55     58.77 o 
   8   5   2     1516.35     1546.70     76.11 o 
   9   5   2     5593.29     5378.92    180.76 o 
  10   5   2        0.39       71.85     93.13 o 
  11   5   2       25.88      -52.07    103.90 o 
  12   5   2       51.64      149.21    115.92 o 
  13   5   2      192.00      294.67    126.93 o 
  14   5   2        2.49       47.07    135.94 o 
  15   5   2      817.43     1060.26    154.22 o 
 -14   6   2      504.38      510.64    132.69 o 
 -13   6   2     3133.18     3078.14    117.42 o 
 -12   6   2      361.52      395.81    120.17 o 
 -11   6   2     7461.63     6622.62    667.58 o 
 -10   6   2     3547.17     3684.36    251.36 o 
  -9   6   2     4591.48     4542.23    118.42 o 
  -8   6   2     2597.67     2586.48     71.23 o 
  -7   6   2    20102.37    19078.15    318.08 o 
  -6   6   2     1384.54     1449.11    153.22 o 
  -5   6   2    23587.64    22592.34    240.97 o 
  -4   6   2       37.31      186.27     75.86 o 
  -3   6   2    26371.11    26487.26    203.29 o 
  -2   6   2     1714.35     1587.76     75.86 o 
  -1   6   2     6056.08     5582.28     56.28 o 
   0   6   2      226.99      278.22     57.96 o 
   1   6   2    34116.50    33916.46    655.27 o 
   2   6   2     2722.87     2949.52    228.58 o 
   3   6   2    31780.60    31679.86    334.31 o 
   4   6   2      694.62      620.07     33.82 o 
   5   6   2    65779.59    69995.32    641.63 o 
   6   6   2     5089.33     5263.44     48.17 o 
   7   6   2    36570.36    37693.73    469.89 o 
   8   6   2     5141.66     4976.26     63.11 o 
   9   6   2    23108.81    21929.76    134.69 o 
  10   6   2        8.20       12.02     97.14 o 
  11   6   2    15071.07    15377.92    149.46 o 
  12   6   2        0.79       -3.00    120.17 o 
  13   6   2    10477.31    10547.54    160.48 o 
  14   6   2       31.57      -56.08    138.45 o 
  15   6   2     3732.21     3905.07    163.73 o 
 -14   7   2      539.90      700.48    189.77 o 
 -13   7   2      332.01      344.24    129.94 o 
 -12   7   2     1433.58     1425.51    142.83 o 
 -11   7   2     4902.17     5288.77    272.89 o 
 -10   7   2     4078.94     4882.21    144.21 o 
  -9   7   2     5638.02     5608.14     88.60 o 
  -8   7   2     1282.98     1296.10    111.66 o 
  -7   7   2     7078.32     6575.40     82.91 o 
  -6   7   2      231.45      478.43    139.95 o 
  -5   7   2    13220.52    12768.40    449.52 o 
  -4   7   2       10.00       43.37     61.87 o 
  -3   7   2    28559.88    28013.48    481.94 o 
  -2   7   2     4073.45     4011.31    195.65 o 
  -1   7   2    32539.34    33463.16    302.93 o 
   0   7   2       60.93       82.71     55.08 o 
   1   7   2     1083.02      848.65     44.01 o 
   2   7   2     3717.19     4001.26     42.41 o 
   3   7   2     2257.15     2579.08     46.79 o 
   4   7   2     4211.70     4531.33     99.12 o 
   5   7   2    11364.41    12035.10    157.01 o 
   6   7   2     3940.32     4101.78     69.53 o 
   7   7   2     9897.41    10078.81    247.85 o 
   8   7   2      278.93      301.65     29.03 o 
   9   7   2     2751.50     2712.96     75.11 o 
  10   7   2     1354.51     1294.85    103.15 o 
  11   7   2     2689.03     3005.03    116.17 o 
  12   7   2     1624.07     1668.38    125.18 o 
  13   7   2     3608.84     4121.12    141.20 o 
  14   7   2      611.71      412.34    144.46 o 
  15   7   2     2036.77     2190.62    160.23 o 
 -13   8   2      114.19      165.73     89.99 o 
 -12   8   2      931.07      934.33    141.70 o 
 -11   8   2     2208.14     2391.67    165.74 o 
 -10   8   2     1846.82     2004.36    137.20 o 
  -9   8   2     1058.52     1106.02     89.23 o 
  -8   8   2     3557.35     3589.62    121.67 o 
  -7   8   2     1562.99     1443.50     81.31 o 
  -6   8   2     2473.90     2432.33     82.74 o 
  -5   8   2     9362.67     9212.32     91.66 o 
  -4   8   2       26.83       89.22     69.12 o 
  -3   8   2     7196.97     7260.79     79.92 o 
  -2   8   2     1804.49     1791.49     67.61 o 
  -1   8   2      585.32      631.92     87.00 o 
   0   8   2      764.45      857.06     60.27 o 
   1   8   2      793.33      826.11     43.10 o 
   2   8   2      547.58      691.57     41.17 o 
   3   8   2     2390.29     2482.13    104.00 o 
   4   8   2     1329.46     1311.14     70.76 o 
   5   8   2     5902.28     5790.23     57.17 o 
   6   8   2     1720.74     1943.77    108.55 o 
   7   8   2     8504.23     8684.49    188.56 o 
   8   8   2      247.37      220.84     24.80 o 
   9   8   2     4266.78     4707.19    130.77 o 
  10   8   2       13.15     -108.65     98.64 o 
  11   8   2     2322.84     2408.93    117.42 o 
  12   8   2      707.27      806.90    122.93 o 
  14   8   2     2014.01     1911.73    150.46 o 
  15   8   2      666.04      651.18    162.98 o 
 -12   9   2        9.14     -125.61    111.03 o 
 -11   9   2     1924.18     1962.80    149.96 o 
 -10   9   2      512.53      445.89    137.20 o 
  -9   9   2     9906.98     9916.13    175.25 o 
  -8   9   2        4.91       26.35     89.58 o 
  -7   9   2     9144.76     9093.71    155.72 o 
  -6   9   2       82.28      177.57     86.56 o 
  -5   9   2    12017.12    11591.05    101.52 o 
  -4   9   2     3344.14     3065.31     84.61 o 
  -3   9   2    20865.54    20017.27    109.46 o 
  -2   9   2      892.50      947.96     73.02 o 
  -1   9   2    52118.05    52600.55    418.97 o 
   0   9   2       72.01      273.80     67.85 o 
   1   9   2    33275.50    32953.45    171.37 o 
   2   9   2      668.74      608.88     52.99 o 
   3   9   2    14655.06    15182.83    182.24 o 
   4   9   2      321.78      297.38     48.19 o 
   5   9   2     6187.99     6327.98     68.30 o 
   6   9   2     1681.38     1735.71     58.03 o 
   7   9   2     9545.31     9690.32     77.48 o 
   8   9   2     1638.36     1614.66     38.89 o 
   9   9   2     9551.88     8798.92    654.09 o 
  10   9   2       58.94       65.66     21.59 o 
  11   9   2     5918.17     6095.69    138.95 o 
  13   9   2     2749.90     2991.76    139.70 o 
  14   9   2       68.28      277.90    145.96 o 
 -12  10   2       75.08      -88.88    182.51 o 
 -11  10   2      743.72      651.43    159.48 o 
 -10  10   2       48.48      -31.35    106.86 o 
  -9  10   2     1770.55     1654.36    156.72 o 
  -8  10   2      268.34      307.69    138.20 o 
  -7  10   2     4463.22     4677.92    150.71 o 
  -6  10   2      427.91      399.21     97.81 o 
  -5  10   2     1832.55     1979.57    134.19 o 
  -4  10   2       29.91      175.99     86.47 o 
  -3  10   2     2625.33     2676.20     88.95 o 
  -2  10   2     2032.31     1948.04     87.36 o 
  -1  10   2     5227.65     5073.25    126.18 o 
   0  10   2     3323.14     3486.03     81.94 o 
   1  10   2     9696.83     9296.72    116.61 o 
   2  10   2     8727.70     8597.36     82.58 o 
   3  10   2    10892.54    11171.40    136.96 o 
   4  10   2     3174.31     2980.55     86.70 o 
   5  10   2     6613.46     6797.12     63.04 o 
   6  10   2    20213.52    20386.68     80.18 o 
   7  10   2     2779.79     2752.82     73.26 o 
   8  10   2     4821.40     4858.28    129.85 o 
   9  10   2     1663.51     1544.89     47.79 o 
  10  10   2     1208.92     1352.59     52.13 o 
  11  10   2      854.14     1000.18    123.68 o 
  12  10   2      704.25     1032.22    142.95 o 
  13  10   2       20.43      261.87    151.97 o 
  14  10   2     1824.64     2342.84    176.00 o 
  -9  11   2       63.97      103.40    162.98 o 
  -8  11   2     2037.46     2098.19    111.32 o 
  -7  11   2      902.14     1042.74    153.47 o 
  -6  11   2     2677.36     2916.25    109.81 o 
  -5  11   2     1334.96     1209.22    142.45 o 
  -4  11   2      224.09      -38.30    135.19 o 
  -3  11   2      235.96      211.58     92.85 o 
  -2  11   2       19.40       -2.61     89.06 o 
  -1  11   2      994.94      985.66    125.18 o 
   0  11   2     1069.08     1012.44    123.18 o 
   1  11   2     3078.56     3081.30     88.06 o 
   2  11   2     9420.55     9419.52    155.81 o 
   3  11   2     1057.35     1171.81     94.63 o 
   4  11   2     7035.40     6892.46    128.85 o 
   5  11   2      568.97      602.51     61.92 o 
   6  11   2      965.84     1075.70     79.79 o 
   7  11   2      167.49       94.31     75.98 o 
   8  11   2     8678.46     8709.35    238.21 o 
   9  11   2       11.19       -0.96     74.36 o 
  10  11   2     7560.58     7305.72    229.93 o 
  11  11   2      171.67      182.55     55.93 o 
  12  11   2     4673.24     4959.82    147.96 o 
  13  11   2       27.31      149.96    141.95 o 
  -8  12   2       11.05      -36.05    155.22 o 
  -6  12   2       10.60      116.92    161.23 o 
  -5  12   2     5382.31     5281.03    172.50 o 
  -4  12   2     1726.75     1363.60    187.02 o 
  -3  12   2     4935.27     4853.25    110.09 o 
  -2  12   2      165.21      165.49    140.70 o 
  -1  12   2     7285.91     7184.99    150.21 o 
   0  12   2       28.78      122.68    142.57 o 
   1  12   2     4128.80     4124.06     81.30 o 
   2  12   2      158.43      240.27     62.77 o 
   3  12   2     6384.67     6634.61    161.06 o 
   4  12   2      208.16      280.98     95.52 o 
   5  12   2    10339.87    10493.55    172.98 o 
   6  12   2       16.98       29.39     56.12 o 
   7  12   2     4922.91     4809.28     78.86 o 
   8  12   2     1641.13     1471.83    167.61 o 
   9  12   2     1764.42     1630.69     75.27 o 
  10  12   2       24.12       22.66     36.03 o 
  11  12   2      799.91      968.60    119.67 o 
  12  12   2      178.46       19.53    147.46 o 
  -9  13   2     2427.81     2419.70    196.03 o 
  -8  13   2      745.67      484.47    126.92 o 
  -7  13   2     3160.20     3115.94    184.76 o 
  -6  13   2     2806.33     3048.93    125.33 o 
  -5  13   2     1002.19      846.96    169.99 o 
  -4  13   2     4539.52     4603.06    173.25 o 
  -3  13   2     1489.29     1455.62    117.80 o 
  -2  13   2     2283.18     2403.75    112.15 o 
  -1  13   2     2657.72     2669.04    183.39 o 
   0  13   2     4724.09     4595.40     79.98 o 
   1  13   2     1085.65     1180.19     69.83 o 
   2  13   2     6606.58     6437.94    239.09 o 
   3  13   2       50.07       91.35     83.20 o 
   4  13   2     5712.51     5583.04     75.26 o 
   5  13   2       92.10       88.47     64.38 o 
   6  13   2     5797.37     6069.24     73.11 o 
   7  13   2      696.45      783.16     82.37 o 
   8  13   2     3272.13     3145.02    152.72 o 
   9  13   2      582.72      497.40    100.65 o 
  10  13   2     5690.26     5505.45    261.92 o 
  11  13   2        6.37       72.53    101.46 o 
  -8  14   2     1421.88      983.90    192.52 o 
  -6  14   2     1285.02     1211.68    131.95 o 
  -5  14   2       45.17        8.02    123.48 o 
  -4  14   2     4362.96     4249.06    187.02 o 
  -2  14   2     8561.91     8469.83    272.14 o 
  -1  14   2       30.04       -6.01    108.62 o 
   0  14   2    11655.18    11384.69    132.81 o 
   1  14   2      265.69      361.81    224.19 o 
   2  14   2     3278.87     3186.50    101.63 o 
   3  14   2       31.53      145.00    191.32 o 
   4  14   2     2976.58     3082.28     75.46 o 
   5  14   2     1215.87     1260.58    106.28 o 
   6  14   2     5280.84     5342.09     77.74 o 
   7  14   2      544.41      692.96    164.36 o 
   8  14   2     3143.14     3107.97    165.86 o 
   9  14   2       18.19      -17.37    113.29 o 
  10  14   2     2395.89     2011.77    147.27 o 
  -6  15   2       10.22      128.18    187.52 o 
  -5  15   2     1497.91     1621.05    279.77 o 
  -4  15   2      421.12      571.85    243.35 o 
  -3  15   2      374.90      712.52    241.59 o 
  -2  15   2        6.79      -89.70    150.53 o 
  -1  15   2       94.45      124.17    190.36 o 
   0  15   2     1220.33     1290.73    111.44 o 
   1  15   2      167.96       60.20    116.93 o 
   2  15   2      254.66      394.03     80.84 o 
   3  15   2       51.87      135.21     86.38 o 
   4  15   2      158.02      326.92     95.92 o 
   5  15   2      767.69      880.80     95.14 o 
   6  15   2       47.71       15.11     84.57 o 
   7  15   2      288.79      320.73    129.68 o 
   8  15   2       70.18        8.70    131.44 o 
  -4  16   2     2312.41     2154.61    141.60 o 
  -3  16   2      629.01      883.27    177.25 o 
  -2  16   2     4249.40     3962.17    270.26 o 
  -1  16   2       20.60       28.59    303.56 o 
   0  16   2     5980.37     6085.98    143.74 o 
   1  16   2       37.24      141.59     87.82 o 
   2  16   2     4038.58     4370.23     98.25 o 
   3  16   2      137.11       49.64     84.08 o 
   4  16   2     1522.86     1581.16     85.04 o 
   5  16   2       54.23      107.58     93.97 o 
   6  16   2     1249.82     1257.15    125.00 o 
   1  17   2       91.85      -30.59    171.95 o 
  -6 -14   3       62.28       43.68    121.57 o 
  -5 -14   3     1281.83     1265.55    156.22 o 
  -4 -14   3      557.91      649.99     87.41 o 
  -3 -14   3      207.61      267.91     86.55 o 
  -2 -14   3     1908.37     2147.06    175.50 o 
  -1 -14   3       92.44       -9.26    176.50 o 
   0 -14   3     3275.87     3493.23    195.03 o 
   1 -14   3      739.85      589.31    101.45 o 
   2 -14   3     2459.38     2353.31    118.29 o 
   3 -14   3      894.85      939.38    158.73 o 
   4 -14   3      965.46      927.77    144.34 o 
  -8 -13   3      257.50      386.22     73.36 o 
  -7 -13   3     3119.24     2957.97    141.95 o 
  -6 -13   3      887.05      901.10    115.14 o 
  -5 -13   3     5596.80     5539.81    182.13 o 
  -4 -13   3      172.92       74.83    116.24 o 
  -3 -13   3     2381.46     2299.42    118.79 o 
  -2 -13   3      251.44      233.73     89.29 o 
  -1 -13   3     3641.87     4025.99    113.41 o 
   0 -13   3     1810.62     1834.87     82.54 o 
   1 -13   3     3430.72     3495.31     81.40 o 
   2 -13   3     3323.08     3149.38    105.19 o 
   3 -13   3     1956.33     2055.69    131.26 o 
   4 -13   3      901.80     1010.77    134.45 o 
   5 -13   3      681.89      752.57    189.02 o 
   6 -13   3      355.35      664.70    201.29 o 
 -10 -12   3       77.69       56.68     73.86 o 
  -9 -12   3     2401.11     2499.77     92.24 o 
  -8 -12   3        6.74       25.38    102.52 o 
  -7 -12   3     2446.96     2481.35    261.37 o 
  -6 -12   3       19.23       43.41    167.99 o 
  -5 -12   3     5549.94     5507.27    201.66 o 
  -4 -12   3       66.70       58.81     75.98 o 
  -3 -12   3     9138.65     9013.98    149.21 o 
  -2 -12   3      813.35      805.93     99.27 o 
  -1 -12   3     2429.27     2783.12     82.42 o 
   0 -12   3     1063.98     1094.87     66.79 o 
   1 -12   3     4803.47     4529.46    175.00 o 
   2 -12   3     2733.39     2730.09    190.65 o 
   3 -12   3     5432.61     5393.69    166.03 o 
   4 -12   3      378.85      491.08    161.73 o 
   5 -12   3     2842.69     2821.44    133.20 o 
   6 -12   3      272.43      179.41    133.13 o 
   7 -12   3     1151.27     1081.89    139.93 o 
   8 -12   3     1337.15     1683.25    144.37 o 
 -11 -11   3     1100.45     1055.59    149.96 o 
 -10 -11   3     2449.06     2246.18     69.58 o 
  -9 -11   3     2413.10     2423.67     76.96 o 
  -8 -11   3     3158.67     3226.75     93.98 o 
  -7 -11   3     1056.99     1033.90     58.00 o 
  -6 -11   3     5544.36     5500.06    125.93 o 
  -5 -11   3       92.51       60.34    123.93 o 
  -4 -11   3     9428.67     8958.20    276.27 o 
  -3 -11   3       13.64       37.42     66.95 o 
  -2 -11   3     3855.52     4046.85     98.64 o 
  -1 -11   3      590.21      423.52    127.68 o 
   0 -11   3     3994.52     3977.54    182.43 o 
   1 -11   3       54.59       85.76     60.80 o 
   2 -11   3     8523.71     8584.99    337.48 o 
   3 -11   3        6.55       -0.74    112.03 o 
   4 -11   3    11510.79    11399.74    329.34 o 
   5 -11   3      236.59      452.44    119.76 o 
   6 -11   3     6862.95     6971.96    299.93 o 
   7 -11   3      133.34      137.06    168.74 o 
   8 -11   3     3628.88     4068.00    287.91 o 
   9 -11   3      328.57      668.18    340.74 o 
 -12 -10   3     1602.64     1361.63     98.30 o 
 -11 -10   3     3047.15     2844.83    125.21 o 
 -10 -10   3     3193.52     3068.95     54.33 o 
  -9 -10   3     2695.49     2707.44     82.63 o 
  -8 -10   3     5886.55     5953.17     82.48 o 
  -7 -10   3      470.32      508.44     61.14 o 
  -6 -10   3     5872.98     5700.95     74.62 o 
  -5 -10   3     2743.74     2604.23    197.16 o 
  -4 -10   3    10069.75    10521.25    174.50 o 
  -3 -10   3     2644.50     2599.48     65.50 o 
  -2 -10   3    11380.74    11507.07    163.48 o 
  -1 -10   3     3008.25     2773.37     58.34 o 
   0 -10   3     8154.82     8452.53    207.30 o 
   1 -10   3      189.47       28.33     94.09 o 
   2 -10   3     1857.88     1953.88    121.67 o 
   3 -10   3      277.43      245.57    153.34 o 
   4 -10   3     2170.47     2272.24    190.27 o 
   5 -10   3     2209.10     2139.34    115.68 o 
   6 -10   3     2846.41     3062.72    179.26 o 
   7 -10   3      399.75      547.90    208.92 o 
   8 -10   3     2777.90     2826.92    126.18 o 
   9 -10   3      195.52      168.43    126.04 o 
  10 -10   3      721.62      664.10    128.58 o 
 -13  -9   3     1099.38     1415.52    135.94 o 
 -12  -9   3      510.11      512.51     46.63 o 
 -11  -9   3     1451.41     1366.36     87.20 o 
 -10  -9   3      603.17      614.92     55.86 o 
  -9  -9   3     3531.98     3268.63     52.10 o 
  -8  -9   3     2605.03     2553.51     58.43 o 
  -7  -9   3     4991.66     5003.15     57.35 o 
  -6  -9   3      561.91      666.70     71.60 o 
  -5  -9   3     1959.05     1949.03     69.85 o 
  -4  -9   3     5361.77     5472.92     65.01 o 
  -3  -9   3       24.81       57.38     56.46 o 
  -2  -9   3     3021.67     3119.78     88.63 o 
  -1  -9   3      473.69      462.67     74.36 o 
   0  -9   3       18.15       92.29     77.99 o 
   1  -9   3       93.14       53.29    108.98 o 
   2  -9   3      104.84       79.39    114.22 o 
   3  -9   3     1217.72     1310.85    108.28 o 
   4  -9   3     1808.36     1737.73    141.70 o 
   5  -9   3      300.94      481.61    161.61 o 
   6  -9   3     2959.05     2873.60    155.22 o 
   7  -9   3       64.32       67.16    109.46 o 
   8  -9   3     1879.54     2023.28    192.15 o 
   9  -9   3       62.82       46.73    148.71 o 
  10  -9   3      460.51      417.69    184.14 o 
  11  -9   3       63.87      218.26    173.50 o 
 -13  -8   3      288.15      534.01    117.92 o 
 -12  -8   3     1367.11     1336.52     66.36 o 
 -11  -8   3       11.58      -11.27     50.32 o 
 -10  -8   3    10325.58    10187.42    326.89 o 
  -9  -8   3      663.54      754.24     45.53 o 
  -8  -8   3    12573.34    12698.01     59.09 o 
  -7  -8   3      680.68      587.74     37.00 o 
  -6  -8   3    13214.73    13061.14     58.53 o 
  -5  -8   3     1132.59     1103.91     58.71 o 
  -4  -8   3    16801.28    17053.83    340.99 o 
  -3  -8   3     1801.42     1878.91    178.88 o 
  -2  -8   3    35657.68    36386.88    141.33 o 
  -1  -8   3     2754.54     2853.87    125.70 o 
   0  -8   3    43766.31    44834.71    737.28 o 
   1  -8   3        0.57     -132.73     80.16 o 
   2  -8   3    25965.58    25469.91    125.50 o 
   3  -8   3      104.31       -4.76    105.79 o 
   4  -8   3     6639.07     6585.28    182.26 o 
   5  -8   3       54.04       88.38    267.88 o 
   6  -8   3     8331.20     8425.06    113.45 o 
   7  -8   3     1565.52     1606.84    109.66 o 
   8  -8   3     4457.64     4495.69    288.54 o 
   9  -8   3      181.46      150.69    138.34 o 
  10  -8   3     4743.77     4832.33    262.37 o 
  11  -8   3      106.66      141.02    108.56 o 
  12  -8   3     2395.25     2510.49    117.93 o 
 -14  -7   3     4010.86     4582.28    147.71 o 
 -13  -7   3      204.51      336.73    120.92 o 
 -12  -7   3     7223.59     6938.61    421.57 o 
 -11  -7   3       40.40       33.19     57.32 o 
 -10  -7   3     7954.62     7735.39    174.99 o 
  -9  -7   3      249.11      308.69     58.77 o 
  -8  -7   3     5401.98     5391.82    166.08 o 
  -7  -7   3     5115.12     5077.34     91.89 o 
  -6  -7   3     6222.95     6036.00     38.92 o 
  -5  -7   3     2634.16     2556.68     45.07 o 
  -4  -7   3     8539.35     8394.23     74.95 o 
  -3  -7   3       21.49       59.64     40.48 o 
  -2  -7   3     7743.29     7797.56    185.76 o 
  -1  -7   3     4846.98     4906.06     78.11 o 
   0  -7   3    17545.05    17525.53     65.01 o 
   1  -7   3     6798.46     6665.82    190.65 o 
   2  -7   3    28151.36    27618.42    431.37 o 
   3  -7   3     2675.65     2724.18     80.57 o 
   4  -7   3    21316.55    21004.33    806.65 o 
   5  -7   3     2189.56     2123.55     89.29 o 
   6  -7   3     4671.74     4686.97     95.90 o 
   7  -7   3     4104.95     4201.85    126.42 o 
   8  -7   3     1953.36     2163.91     99.32 o 
   9  -7   3     3310.70     3490.54    234.46 o 
  10  -7   3     3212.92     3099.17    289.16 o 
  11  -7   3      226.86      293.60    100.11 o 
  12  -7   3     1237.23     1203.33    105.10 o 
  13  -7   3      606.12      619.97    100.15 o 
 -14  -6   3       45.84       13.52    134.94 o 
 -13  -6   3       85.27      107.78     28.89 o 
 -12  -6   3        0.26       14.74     40.96 o 
 -11  -6   3      126.16      176.84     48.65 o 
 -10  -6   3        0.24       18.65     35.14 o 
  -9  -6   3      440.97      509.14     36.78 o 
  -8  -6   3      549.86      565.00     47.40 o 
  -7  -6   3     4242.98     4327.95     78.12 o 
  -6  -6   3     2806.82     2850.69    109.73 o 
  -5  -6   3     2744.50     2686.43     49.14 o 
  -4  -6   3      566.06      534.51     37.97 o 
  -3  -6   3      159.48      130.90     40.81 o 
  -2  -6   3     4295.80     4371.16     41.19 o 
  -1  -6   3     2921.03     3438.02    106.78 o 
   0  -6   3     8399.40     8005.37     70.28 o 
   1  -6   3     1378.69     1089.27     63.80 o 
   2  -6   3     8657.58     7820.16     80.07 o 
   3  -6   3     7631.34     6937.22     77.36 o 
   4  -6   3     1000.17     1104.48    145.33 o 
   5  -6   3     1900.34     1954.18     79.09 o 
   6  -6   3     1208.34     1313.37    116.67 o 
   7  -6   3     3345.58     3158.22     88.56 o 
   8  -6   3      829.27      849.13     85.98 o 
   9  -6   3    11049.39    11462.42    110.94 o 
  10  -6   3       32.93      104.46    181.23 o 
  11  -6   3     4779.09     4857.02    103.35 o 
  12  -6   3      469.49      439.96     92.32 o 
  13  -6   3      590.37      670.97     90.34 o 
 -15  -5   3      357.30      586.09    149.71 o 
 -14  -5   3     9655.88    10036.81    165.24 o 
 -13  -5   3       70.46      105.75     44.19 o 
 -12  -5   3    13337.46    12029.51    742.54 o 
 -11  -5   3      645.60      764.09     58.24 o 
 -10  -5   3    14131.92    13958.87    572.93 o 
  -9  -5   3      395.23      413.34     31.75 o 
  -8  -5   3    12355.58    12413.60    130.27 o 
  -7  -5   3      171.64      237.99     30.16 o 
  -6  -5   3    12173.80    12130.94     70.07 o 
  -5  -5   3     5130.61     5361.58     66.53 o 
  -4  -5   3    39674.88    41091.00    259.51 o 
  -3  -5   3     3107.02     2823.31     38.07 o 
  -2  -5   3    41595.48    43045.85    409.08 o 
  -1  -5   3     2042.12     2203.34     32.36 o 
   0  -5   3    32597.41    34713.05    489.82 o 
   1  -5   3      131.39       76.36     76.86 o 
   2  -5   3    26338.51    27443.66     94.71 o 
   3  -5   3       40.91      184.92     58.75 o 
   4  -5   3    30078.22    29832.05    352.63 o 
   5  -5   3      890.16      993.64    132.69 o 
   6  -5   3    18268.13    18260.46    100.00 o 
   7  -5   3     1193.19     1106.28     78.24 o 
   8  -5   3     4943.38     5031.38     85.10 o 
   9  -5   3      901.58      978.34     89.38 o 
  10  -5   3     1768.75     1664.64    324.84 o 
  11  -5   3      169.48      143.29    118.17 o 
  12  -5   3     1161.89     1232.91     84.05 o 
  13  -5   3      705.16      577.82    105.65 o 
  14  -5   3     1044.80      989.57     84.91 o 
 -15  -4   3        6.45     -143.20    147.21 o 
 -13  -4   3      420.05      353.06     80.03 o 
 -12  -4   3     8512.33     8612.37    751.17 o 
 -11  -4   3     2969.41     3079.33     99.14 o 
 -10  -4   3     9280.58     9569.12    195.90 o 
  -9  -4   3      197.84      199.27     40.03 o 
  -8  -4   3    18396.96    18757.73    112.91 o 
  -7  -4   3     5204.28     5192.97     41.25 o 
  -6  -4   3    13361.05    13860.76     78.61 o 
  -5  -4   3    24999.25    25264.76    596.83 o 
  -4  -4   3     4268.16     4086.62     35.91 o 
  -3  -4   3     5919.08     5926.73     46.26 o 
  -2  -4   3    15698.80    15564.40    279.40 o 
  -1  -4   3     1373.48     1594.17     82.99 o 
   0  -4   3    10663.61    10540.78     81.12 o 
   1  -4   3      535.83      471.64     71.85 o 
   2  -4   3     1288.51     1119.72     51.59 o 
   3  -4   3    14549.64    14403.97    236.34 o 
   4  -4   3      456.62      225.80     72.31 o 
   5  -4   3    12133.84    12366.96     78.51 o 
   6  -4   3     6920.45     7065.03     72.94 o 
   7  -4   3     6120.30     6075.90    182.39 o 
   8  -4   3     4602.17     4917.64     75.62 o 
   9  -4   3     6679.52     6849.82     82.22 o 
  10  -4   3      898.77     1045.13    125.68 o 
  11  -4   3    10574.31    10245.24     92.77 o 
  12  -4   3      311.53      235.78     94.04 o 
  13  -4   3     5072.85     5343.65    319.71 o 
  14  -4   3        6.61      -51.84     97.89 o 
 -15  -3   3       57.61       89.63    136.19 o 
 -14  -3   3      390.23      344.44     39.89 o 
 -13  -3   3       59.38       89.25     37.05 o 
 -12  -3   3     2671.42     2565.79    222.94 o 
 -11  -3   3     3937.74     4789.21    309.32 o 
 -10  -3   3     4334.29     4436.67     45.30 o 
  -9  -3   3    11870.21    12420.35    185.14 o 
  -8  -3   3     1897.87     2010.77     58.08 o 
  -7  -3   3     7931.99     8085.66    138.20 o 
  -6  -3   3      123.48      181.97     29.02 o 
  -5  -3   3    28213.90    26721.85   1633.08 o 
  -4  -3   3      262.70      272.41     26.08 o 
  -3  -3   3    56300.23    56667.22    864.30 o 
  -2  -3   3     2729.75     2783.91     51.88 o 
  -1  -3   3    41436.66    41453.41    198.91 o 
   0  -3   3     3347.64     3638.44     63.34 o 
   1  -3   3    29369.70    28929.19     72.23 o 
   2  -3   3     1942.97     1815.25     44.87 o 
   3  -3   3    14572.25    15047.17     65.32 o 
   4  -3   3     1276.97     1506.60     58.58 o 
   5  -3   3    43681.75    45374.08   1365.20 o 
   6  -3   3    10122.62    10810.81    266.13 o 
   7  -3   3    12007.63    11896.91    418.60 o 
   8  -3   3     2628.66     2670.62     64.30 o 
   9  -3   3     3161.91     3382.88    242.72 o 
  10  -3   3      653.34      687.71     81.49 o 
  11  -3   3     2128.55     2178.20     90.50 o 
  12  -3   3      292.21      292.58     59.54 o 
  13  -3   3     6017.96     5444.16     98.01 o 
  14  -3   3      296.23      304.25     66.81 o 
  15  -3   3     3877.83     3351.47    589.84 o 
 -16  -2   3     1960.86     2000.35    154.97 o 
 -15  -2   3     1017.63     1044.99    141.45 o 
 -14  -2   3     2299.38     2337.13    266.88 o 
 -13  -2   3      758.76      700.76     81.37 o 
 -12  -2   3     2401.24     2365.05     30.74 o 
 -11  -2   3       75.17      157.13     44.56 o 
 -10  -2   3     4936.58     5811.87    403.94 o 
  -9  -2   3      426.21      420.42     71.60 o 
  -8  -2   3    17303.26    17720.08    142.43 o 
  -7  -2   3      378.78      449.69     27.95 o 
  -6  -2   3    42648.74    46284.97    434.26 o 
  -5  -2   3      683.83      733.03     27.91 o 
  -4  -2   3     4245.41     4124.30    101.27 o 
  -3  -2   3       54.46       62.10     37.68 o 
  -2  -2   3     2235.05     2192.58     27.92 o 
  -1  -2   3     2640.47     2739.91     17.78 o 
   0  -2   3     4806.77     4930.28     55.08 o 
   1  -2   3     5735.31     6362.32     59.33 o 
   2  -2   3     2640.11     2689.17     41.68 o 
   3  -2   3     8245.22     8671.17    321.46 o 
   4  -2   3     2724.88     2731.04    113.29 o 
   5  -2   3       42.33       65.66     52.69 o 
   6  -2   3     2781.67     2678.81    105.15 o 
   7  -2   3     3162.68     3505.38    251.11 o 
   8  -2   3      460.98      502.27     61.74 o 
   9  -2   3      137.82      120.97     50.53 o 
  10  -2   3      458.56      461.00     51.78 o 
  11  -2   3      117.77      151.25     66.97 o 
  12  -2   3      193.86      209.55     65.34 o 
  13  -2   3     1236.47     1271.17     86.59 o 
  14  -2   3      114.15       51.49     55.18 o 
  15  -2   3      226.50      279.40    154.97 o 
 -16  -1   3     1076.67     1286.08    149.96 o 
 -15  -1   3     1179.09      798.89    142.45 o 
 -14  -1   3     1395.86     1297.76    115.66 o 
 -13  -1   3      649.87      561.05     59.48 o 
 -12  -1   3     2150.54     2011.37    113.59 o 
 -11  -1   3      852.87      880.31     50.50 o 
 -10  -1   3      451.21      483.36     28.13 o 
  -9  -1   3    11583.56    12896.72    977.93 o 
  -8  -1   3      203.10      366.42     25.73 o 
  -7  -1   3    11057.44    11724.94    230.20 o 
  -6  -1   3     2328.97     2397.45     49.32 o 
  -5  -1   3     3153.35     2888.69     87.00 o 
  -4  -1   3    11299.10    10390.24    383.30 o 
  -3  -1   3    50170.48    51128.13    436.67 o 
  -2  -1   3     9135.28     8836.37     63.31 o 
  -1  -1   3    75542.23    70652.56    590.97 o 
   0  -1   3      349.07      307.94      7.01 o 
   2  -1   3     8042.45     8580.23     54.58 o 
   3  -1   3    36424.94    37323.46     92.63 o 
   4  -1   3    12198.91    12464.02     66.59 o 
   5  -1   3    13344.99    12839.91    554.54 o 
   6  -1   3     1310.60     1354.89    102.15 o 
   7  -1   3    15647.42    15506.94    153.84 o 
   8  -1   3     4657.50     4721.65     87.75 o 
   9  -1   3     6794.90     6991.33     79.24 o 
  10  -1   3     1159.29     1313.45     53.85 o 
  11  -1   3     5105.63     4989.79     48.39 o 
  12  -1   3       24.71       55.01     51.26 o 
  13  -1   3     3484.27     3074.25    422.23 o 
  14  -1   3       35.78       18.12     57.33 o 
  15  -1   3     3641.38     3650.45    159.73 o 
 -16   0   3       55.12     -222.07    148.46 o 
 -15   0   3     5212.92     4435.59    231.20 o 
 -14   0   3       32.46     -248.60    126.18 o 
 -13   0   3     7684.83     7311.82    225.38 o 
 -12   0   3       86.75      143.75     33.95 o 
 -11   0   3    12903.29    13471.72    168.87 o 
 -10   0   3      651.69      626.80     45.53 o 
  -9   0   3    10943.65    11099.17     76.11 o 
  -8   0   3      514.28      602.71     92.01 o 
  -7   0   3    19732.60    19203.75    834.44 o 
  -6   0   3     4028.70     3887.51     96.51 o 
  -5   0   3    41341.95    41617.05    279.65 o 
  -4   0   3      386.90      466.15     23.37 o 
  -3   0   3    11735.91    11065.66    206.92 o 
  -2   0   3    16523.39    16143.13     94.38 o 
  -1   0   3    11195.02    10824.98     61.71 o 
   0   0   3     7579.83     5086.19   1255.15 o 
   1   0   3     9388.83     8953.32    135.82 o 
   2   0   3     3233.79     3230.86     27.29 o 
   3   0   3   104024.85    96941.94    129.18 o 
   4   0   3     7982.13     8168.14     49.82 o 
   5   0   3    69364.23    72461.05    125.43 o 
   6   0   3     3385.26     3175.81     51.95 o 
   7   0   3    25040.89    25248.43     86.37 o 
   8   0   3     7640.36     7728.17    258.37 o 
   9   0   3     9396.13     9644.97     41.39 o 
  10   0   3     1390.20     1276.08     41.13 o 
  11   0   3    10733.44    12165.97    727.79 o 
  12   0   3       19.99      -13.90    142.70 o 
  13   0   3     2724.62     2326.30    241.84 o 
  14   0   3      386.33      337.81     37.11 o 
  15   0   3      660.46      476.93    149.46 o 
 -16   1   3      548.84      743.81    145.96 o 
 -15   1   3       42.14       43.43     56.75 o 
 -14   1   3      669.64      488.00     79.24 o 
 -13   1   3      513.31      547.93     45.44 o 
 -12   1   3     1226.33     1186.86     73.23 o 
 -11   1   3     3878.15     3894.11     98.39 o 
 -10   1   3     1059.65     1001.91     41.68 o 
  -9   1   3     5148.12     5257.34     45.91 o 
  -8   1   3      164.73      167.86     31.59 o 
  -7   1   3     5698.01     6397.67     80.36 o 
  -6   1   3     4811.67     6028.98    460.03 o 
  -5   1   3     2663.50     2745.66     37.85 o 
  -4   1   3     1768.91     1738.15     40.31 o 
  -3   1   3    22444.71    23164.83    457.90 o 
  -2   1   3      478.58      474.94     45.69 o 
  -1   1   3     3232.20     2735.56     21.41 o 
   0   1   3     2503.00     2501.16    124.30 o 
   1   1   3     1096.08     1174.56     39.57 o 
   2   1   3     2205.86     2277.28     43.56 o 
   3   1   3    11096.98    10585.21    578.57 o 
   4   1   3      333.88      388.36     43.81 o 
   5   1   3     3008.39     3166.29     28.62 o 
   6   1   3      342.33      487.29     50.95 o 
   7   1   3      103.44       35.23     52.64 o 
   8   1   3    11322.37    11266.27    309.94 o 
   9   1   3      192.77      181.69     44.52 o 
  10   1   3    15274.73    17001.71   1417.77 o 
  11   1   3      501.91      463.91     26.43 o 
  12   1   3     7773.22     7436.24    367.40 o 
  13   1   3     1163.25      857.47    135.32 o 
  14   1   3     2109.63     1939.01    142.70 o 
  15   1   3       10.59      -81.12    144.21 o 
  16   1   3     1603.52     1459.58    162.23 o 
 -15   2   3     2074.81     1610.30    199.03 o 
 -14   2   3       71.59      124.37     58.63 o 
 -13   2   3     7403.30     7062.48    332.97 o 
 -12   2   3       19.68      141.70    116.92 o 
 -11   2   3    11028.80    10768.14    361.52 o 
 -10   2   3      272.75      254.23     57.70 o 
  -9   2   3    11797.10    11659.84     58.30 o 
  -8   2   3     2376.33     2339.72     96.89 o 
  -7   2   3    14843.84    14165.46    789.38 o 
  -6   2   3      443.14      559.79     39.89 o 
  -5   2   3    17697.87    16718.97    113.91 o 
  -4   2   3    27924.81    32497.06   3062.37 o 
  -3   2   3    19715.09    18868.74    993.42 o 
  -2   2   3    15301.67    15200.91     40.18 o 
  -1   2   3    21525.37    21534.48     58.21 o 
   0   2   3     5961.10     5973.80     75.86 o 
   1   2   3    20098.62    21378.70    237.27 o 
   2   2   3     2285.00     2295.29     29.32 o 
   3   2   3     6753.96     6300.16    157.57 o 
   4   2   3      275.49      423.94     54.08 o 
   5   2   3    55241.01    54173.26   1608.61 o 
   6   2   3      131.55       94.74     12.84 o 
   7   2   3    32720.23    33202.09    343.85 o 
   8   2   3      542.95      653.94     79.49 o 
   9   2   3     7064.81     7063.66     46.19 o 
  10   2   3      121.90      156.38     20.43 o 
  11   2   3     5903.18     5857.60    114.91 o 
  12   2   3     2632.65     2710.86    120.42 o 
  13   2   3     4017.54     4264.83    134.69 o 
  14   2   3     1624.99     1587.76    137.20 o 
  15   2   3      253.44      597.85    290.41 o 
  16   2   3      682.52      650.93    157.22 o 
 -15   3   3     2167.83     2155.21    154.09 o 
 -14   3   3        0.18       91.88     93.38 o 
 -13   3   3     3020.03     2854.43    233.46 o 
 -12   3   3        2.15       -5.26     65.59 o 
 -11   3   3     8024.45     7882.31    388.80 o 
 -10   3   3      279.81      284.87     47.69 o 
  -9   3   3    27367.63    28083.79    312.32 o 
  -8   3   3     4594.13     4506.67     67.85 o 
  -7   3   3    35981.28    34764.32    577.07 o 
  -6   3   3    18673.23    18224.85     60.95 o 
  -5   3   3    27221.36    26524.13    563.68 o 
  -4   3   3    15105.30    14420.15     75.48 o 
  -3   3   3     1636.51     2123.87     33.72 o 
  -2   3   3    14359.27    15913.38    197.78 o 
  -1   3   3    26422.95    28072.22   2300.15 o 
   0   3   3        3.30       50.82     39.06 o 
   1   3   3    47070.69    45516.54   1889.63 o 
   2   3   3    14346.89    14286.99    402.48 o 
   3   3   3     1188.83     1440.22     48.30 o 
   4   3   3     3328.39     2939.14    106.18 o 
   5   3   3    10177.53    10355.64    102.29 o 
   6   3   3    10341.01    10333.98     75.11 o 
   7   3   3    11985.04    11818.60     84.37 o 
   8   3   3      990.28      869.24     70.60 o 
   9   3   3     4172.79     4170.19     90.13 o 
  10   3   3     4615.59     4389.51     98.14 o 
  11   3   3      565.25      634.65    101.64 o 
  12   3   3     8454.39     8714.92    134.94 o 
  13   3   3     1397.80     1276.57    126.93 o 
  14   3   3     4852.56     4799.09    150.21 o 
  15   3   3     1849.61     1891.95    152.72 o 
  16   3   3      817.14      922.82    159.98 o 
 -15   4   3      785.58      777.20     68.27 o 
 -14   4   3        0.73       20.06     62.90 o 
 -13   4   3      780.95      600.27     73.63 o 
 -12   4   3      599.46      638.22     60.11 o 
 -11   4   3       13.92      -12.34     56.52 o 
 -10   4   3     1368.64     1407.01     74.86 o 
  -9   4   3      576.37      572.50     52.00 o 
  -8   4   3     1817.84     1962.55    152.22 o 
  -7   4   3     2105.75     1919.10    207.55 o 
  -6   4   3     3120.83     2714.97    118.79 o 
  -5   4   3     2626.80     2651.25     60.02 o 
  -4   4   3    18317.97    19464.72   1384.72 o 
  -3   4   3     8415.03     9288.74    772.35 o 
  -2   4   3    40312.69    43011.36   3663.60 o 
  -1   4   3    14845.85    17566.03   1729.34 o 
   0   4   3    57862.17    66932.05   7107.13 o 
   1   4   3      779.95      892.43     50.24 o 
   2   4   3    10702.75    10488.84    419.21 o 
   3   4   3     3512.74     3407.27     63.92 o 
   4   4   3    39255.10    40057.37   1595.15 o 
   5   4   3     3486.14     3764.66     31.26 o 
   6   4   3    29976.11    29088.12    191.77 o 
   7   4   3     5198.82     5095.01     76.11 o 
   8   4   3    25781.50    26701.56    126.18 o 
   9   4   3      717.99      786.12     85.87 o 
  10   4   3     7039.17     7012.75    200.04 o 
  11   4   3      913.28      934.58    202.79 o 
  12   4   3     7246.79     7341.22    248.35 o 
  13   4   3      266.15      -12.77    256.62 o 
  14   4   3     6321.86     6600.91    156.72 o 
  15   4   3       15.60      159.73    151.97 o 
  16   4   3     5402.51     5549.41    181.01 o 
 -15   5   3     1166.02      908.78     76.81 o 
 -14   5   3     1084.90     1011.19    115.92 o 
 -13   5   3     1384.08     1289.61     71.57 o 
 -12   5   3      910.71      836.19     90.63 o 
 -11   5   3     1702.45     1612.80    102.65 o 
 -10   5   3      491.77      505.22     81.37 o 
  -9   5   3     5799.63     5605.96    294.17 o 
  -8   5   3     3178.52     3130.59    141.95 o 
  -7   5   3    15425.46    16745.44   1717.70 o 
  -6   5   3     3486.17     4016.34    523.75 o 
  -5   5   3     8304.80     8410.86    485.19 o 
  -4   5   3     5123.37     5481.93     54.29 o 
  -3   5   3     1140.47     1115.97     44.90 o 
  -2   5   3      787.66      899.32     62.96 o 
  -1   5   3      485.12      589.83     78.66 o 
   0   5   3      239.99      391.31     47.32 o 
   1   5   3    36042.47    38108.20   1546.83 o 
   2   5   3     4365.81     3789.18     34.29 o 
   3   5   3     4416.05     4455.52     74.96 o 
   4   5   3     6931.40     5991.02    272.65 o 
   5   5   3    10823.32    11130.22    136.73 o 
   6   5   3    19469.70    19675.68    275.60 o 
   7   5   3       78.12       80.82     59.83 o 
   8   5   3     3048.59     2751.92     80.11 o 
   9   5   3      859.37      999.17     83.87 o 
  11   5   3      337.18      436.37    104.65 o 
  12   5   3      615.58      548.28    118.42 o 
  13   5   3        0.51       39.06    128.68 o 
  14   5   3        4.01       39.06    137.70 o 
  15   5   3       38.78       83.87    148.46 o 
 -14   6   3      227.48      319.21    122.67 o 
 -13   6   3     3427.98     3166.51    118.17 o 
 -12   6   3        2.71       41.57     77.74 o 
 -11   6   3     4132.59     4274.84    107.15 o 
 -10   6   3      518.70      592.79     64.60 o 
  -9   6   3     1292.07     1271.59    204.54 o 
  -8   6   3     3090.39     3198.03    337.11 o 
  -7   6   3     2192.17     2402.68    202.79 o 
  -6   6   3      402.32      542.95     70.54 o 
  -5   6   3     5261.03     5060.97     61.39 o 
  -4   6   3       88.24      151.66     49.31 o 
  -3   6   3    13577.21    13262.73    308.06 o 
  -2   6   3     5567.58     4779.27    104.40 o 
  -1   6   3    14124.53    13550.85    494.71 o 
   0   6   3    36922.05    37542.98    188.39 o 
   1   6   3    10764.02    10948.19    214.89 o 
   2   6   3    17967.64    17614.87    338.89 o 
   3   6   3    24768.56    25015.14    374.40 o 
   4   6   3     4138.82     4286.02    121.76 o 
   5   6   3     8411.05     9385.04    144.83 o 
   6   6   3     6633.63     6608.85    209.73 o 
   7   6   3      700.83      786.05     50.98 o 
   8   6   3    10801.10    10281.56     74.23 o 
   9   6   3      923.42      797.39     87.37 o 
  10   6   3     2818.56     2661.29    106.15 o 
  11   6   3        3.08      113.41    103.40 o 
  12   6   3     1502.44     1595.02    124.18 o 
  13   6   3      159.21       69.35    129.43 o 
  14   6   3     1709.45     2024.89    141.70 o 
  15   6   3      451.56      454.90    152.47 o 
 -14   7   3     2561.66     2636.51    124.18 o 
 -13   7   3       40.67      271.39    131.44 o 
 -12   7   3     5655.56     5636.78    131.94 o 
 -11   7   3      123.77      220.04     78.06 o 
 -10   7   3     5614.05     4501.17    106.90 o 
  -9   7   3     1127.98     1133.22     82.26 o 
  -8   7   3     8796.79     8556.20    127.43 o 
  -7   7   3       15.88      181.30    112.66 o 
  -6   7   3    16495.83    15454.12     88.78 o 
  -5   7   3       80.74       84.16     58.98 o 
  -4   7   3    28834.80    27122.62    348.87 o 
  -3   7   3      228.36      341.99     78.11 o 
  -2   7   3    10225.09     9718.45    224.19 o 
  -1   7   3        0.94       98.72     50.98 o 
   0   7   3    13909.55    13789.05    173.25 o 
   1   7   3     3134.31     3544.63     86.90 o 
   2   7   3    66004.18    67290.90   1148.75 o 
   3   7   3     2375.69     2717.83     52.51 o 
   4   7   3    62416.10    63738.55    919.30 o 
   5   7   3     1196.63     1269.53     30.86 o 
   6   7   3    44095.06    45931.84    549.88 o 
   7   7   3     4324.92     4137.34    179.28 o 
   8   7   3    21854.82    21864.50    379.67 o 
   9   7   3     1257.08     1255.81     66.23 o 
  10   7   3    14354.64    14585.54    135.94 o 
  11   7   3        0.78      -90.88    109.66 o 
  12   7   3    11434.60    11911.73    157.47 o 
  13   7   3      443.72      570.06    134.94 o 
  14   7   3     4317.34     4394.01    152.97 o 
  15   7   3        4.31      -74.11    154.22 o 
 -13   8   3      347.89      569.25    249.48 o 
 -12   8   3     1557.47     1526.68    143.70 o 
 -11   8   3     1401.85     1461.33    119.17 o 
 -10   8   3     7819.69     8284.17    734.42 o 
  -9   8   3      346.26      486.18     99.27 o 
  -8   8   3     3277.25     3555.82    119.67 o 
  -7   8   3       59.62       93.31     78.93 o 
  -6   8   3     3342.36     3186.72    176.63 o 
  -5   8   3     1225.01     1186.39    119.55 o 
  -4   8   3    10060.01     9581.95    232.21 o 
  -3   8   3      780.18      982.49    159.48 o 
  -2   8   3    17009.90    16700.07     94.38 o 
  -1   8   3     8204.85     8231.93     69.83 o 
   0   8   3     1012.21      958.57     94.89 o 
   1   8   3      183.48       65.45     50.07 o 
   2   8   3     1445.53     1493.00     59.88 o 
   3   8   3      202.50      221.04     52.34 o 
   4   8   3     2742.04     2904.91     48.31 o 
   5   8   3       23.84      263.96     39.17 o 
   6   8   3     4534.35     4303.81     81.70 o 
   7   8   3      293.48      336.82     58.05 o 
   8   8   3     2669.59     2556.61     94.35 o 
   9   8   3     3490.34     3273.31    101.77 o 
  10   8   3      399.82      439.33     74.38 o 
  11   8   3     3109.95     3242.37    122.42 o 
  12   8   3     2362.01     2485.79    130.69 o 
  14   8   3     1882.08     2278.50    303.43 o 
  15   8   3     1065.24      977.14    161.73 o 
 -12   9   3     1891.27     1746.65     98.77 o 
 -11   9   3        5.26      -55.83    145.46 o 
 -10   9   3     2073.91     2515.09    167.74 o 
  -9   9   3      617.59      971.64    140.45 o 
  -8   9   3      627.35      548.64     90.90 o 
  -7   9   3      145.21       91.88    126.93 o 
  -6   9   3     8175.90     7940.17     94.18 o 
  -5   9   3       79.91      176.50    104.40 o 
  -4   9   3     6529.01     6341.86    185.39 o 
  -3   9   3     4516.18     4371.41    101.71 o 
  -2   9   3     3958.54     3909.36     75.37 o 
  -1   9   3     1206.17     1112.95     85.69 o 
   0   9   3       65.84       92.49     63.10 o 
   1   9   3     3618.88     3621.44     51.45 o 
   2   9   3     5207.39     5050.56    197.36 o 
   3   9   3     1677.16     1747.92     46.78 o 
   4   9   3     9076.96     8887.61    109.51 o 
   5   9   3     3946.03     4023.17     65.62 o 
   6   9   3    10958.89    11632.87    177.50 o 
   7   9   3     1382.53     1421.85     74.25 o 
   8   9   3     5344.62     5826.22     45.81 o 
   9   9   3      137.78      151.20     42.46 o 
  10   9   3     4285.87     4836.18    156.60 o 
  11   9   3     1981.61     2014.12    135.69 o 
  13   9   3     3057.45     3208.57    148.71 o 
  14   9   3     1146.62     1328.14    153.22 o 
 -11  10   3       26.06      100.39    171.24 o 
 -10  10   3     5960.65     5772.98    177.00 o 
  -9  10   3       37.65      200.22    102.59 o 
  -6  10   3    10188.49     9819.22    110.77 o 
  -5  10   3      828.88      837.94    129.43 o 
  -4  10   3    13174.68    12872.31    108.60 o 
  -3  10   3     3014.23     3076.65     87.88 o 
  -2  10   3    26710.75    25644.20    344.37 o 
  -1  10   3     1572.84     1487.87    112.41 o 
   0  10   3    31215.75    30173.54    261.50 o 
   1  10   3     1915.76     1930.07     54.66 o 
   2  10   3    14782.76    14642.03     83.83 o 
   3  10   3       24.99       12.28     49.81 o 
   4  10   3     3672.63     3603.99     51.77 o 
   5  10   3      280.48      314.76     43.37 o 
   6  10   3     5149.46     5121.91     47.32 o 
   7  10   3      824.70      806.33     36.02 o 
   8  10   3    11108.45    10824.01    308.31 o 
   9  10   3       46.50       80.76     48.53 o 
  10  10   3     6454.82     6008.02    177.55 o 
  11  10   3       51.73       87.90     87.42 o 
  12  10   3     2548.28     2945.45    149.21 o 
  13  10   3      824.99     1038.48    157.47 o 
  14  10   3     1750.05     1979.32    173.75 o 
 -11  11   3      138.89       64.15    126.72 o 
  -9  11   3      274.29      298.18    155.22 o 
  -8  11   3      894.65      853.97    159.48 o 
  -7  11   3      267.69      447.64    150.71 o 
  -6  11   3     5454.98     5499.13    106.68 o 
  -5  11   3     1225.76     1257.79    139.45 o 
  -4  11   3      615.67      661.15     92.85 o 
  -3  11   3     4878.31     4871.85     98.87 o 
  -2  11   3     3522.60     3172.39     90.19 o 
  -1  11   3    14353.51    14092.84    153.47 o 
   0  11   3     8853.64     8624.26    103.65 o 
   1  11   3    13804.13    13552.38     76.00 o 
   2  11   3     2580.36     2684.01     60.09 o 
   3  11   3     6168.72     6131.50    165.82 o 
   4  11   3     2956.85     2949.73     64.41 o 
   5  11   3    12236.09    11795.44    381.29 o 
   6  11   3       63.65      131.02     62.00 o 
   7  11   3     8168.47     8035.07    138.80 o 
   8  11   3      445.47      460.12     45.22 o 
   9  11   3     2411.32     2739.97     74.90 o 
  10  11   3      204.21      200.02     46.33 o 
  11  11   3     1955.36     1895.46     95.58 o 
  12  11   3       84.00       92.38    134.44 o 
  13  11   3     2247.88     2684.33    156.97 o 
 -10  12   3      116.58       61.34    179.01 o 
  -9  12   3      546.85      637.15    144.08 o 
  -6  12   3     2844.56     2626.74    152.97 o 
  -5  12   3     1726.20     1996.85    160.73 o 
  -4  12   3     1329.99     1340.35    103.69 o 
  -3  12   3      298.80      333.45     98.31 o 
  -1  12   3     2590.55     2317.80    135.19 o 
   0  12   3     1455.56     1541.43    151.34 o 
   1  12   3     6127.02     5905.08     76.62 o 
   2  12   3      869.91      890.37     63.94 o 
   3  12   3    12708.94    13126.84    199.13 o 
   4  12   3      778.43      786.28     59.56 o 
   5  12   3     3722.44     3790.39    105.22 o 
   6  12   3       20.87       13.81     58.49 o 
   7  12   3     9077.38     8851.83    321.00 o 
   8  12   3      211.31      255.25    136.95 o 
   9  12   3     6928.94     6643.29    196.19 o 
  10  12   3      548.29      533.08     51.87 o 
  11  12   3     4419.66     4735.37    422.98 o 
  12  12   3      402.04      367.87    242.72 o 
  -8  13   3     1041.68     1071.53    177.50 o 
  -7  13   3       16.82       26.04    172.75 o 
  -6  13   3     3893.43     3708.79    185.26 o 
  -5  13   3      235.22      192.52    165.99 o 
  -4  13   3     7273.22     7201.52    182.26 o 
  -3  13   3      116.83      229.42    106.92 o 
  -2  13   3     4304.27     4190.06    238.21 o 
  -1  13   3      418.04      623.14    139.45 o 
   0  13   3     5840.15     5574.20    114.41 o 
   1  13   3      261.89      200.08     69.54 o 
   2  13   3     2307.16     2356.01     71.47 o 
   3  13   3       11.41       96.16     66.38 o 
   4  13   3     5222.18     5219.06    137.99 o 
   5  13   3      494.79      595.49     63.07 o 
   6  13   3     4881.06     4813.77    115.76 o 
   7  13   3     2137.13     1984.87     70.12 o 
   8  13   3      162.30      185.07     65.24 o 
   9  13   3       36.85      -58.08     72.48 o 
  10  13   3        0.55       68.66     64.03 o 
  11  13   3        7.08      -11.84    192.02 o 
  -6  14   3      160.04       64.84    163.23 o 
  -2  14   3      289.74      372.25    116.12 o 
  -1  14   3     4763.61     4758.28    166.99 o 
   0  14   3       20.75      154.50    114.79 o 
   1  14   3     6282.38     6280.09    271.39 o 
   2  14   3       72.70      135.01     86.54 o 
   3  14   3     9109.86     8942.13    405.31 o 
   4  14   3        9.85      176.74     69.43 o 
   5  14   3     8454.78     8505.65     95.48 o 
   6  14   3      408.02      447.69     65.71 o 
   7  14   3     4927.77     5026.85    122.31 o 
   8  14   3      125.50      237.54     73.47 o 
   9  14   3     5159.97     4834.10    411.96 o 
  10  14   3       85.74      218.60     85.37 o 
  -7  15   3     1558.55     1806.32    198.28 o 
  -6  15   3       41.27      -17.02    187.27 o 
  -5  15   3     1725.09     1839.12    193.78 o 
  -4  15   3        6.61     -221.82    173.75 o 
  -3  15   3     6300.36     6077.59    199.66 o 
  -2  15   3       28.79       23.45    158.73 o 
  -1  15   3     6708.56     6477.13    477.18 o 
   1  15   3     2935.26     2865.07    113.20 o 
   2  15   3        0.09      -69.12    106.28 o 
   3  15   3     1861.33     1924.23    241.22 o 
   4  15   3       92.04      106.37     77.22 o 
   5  15   3     4132.69     4137.34    107.91 o 
   6  15   3     1100.28     1109.11    121.55 o 
   7  15   3     3250.67     3253.17    305.31 o 
   8  15   3        6.59       98.38     79.98 o 
   9  15   3     2793.20     2730.08    263.25 o 
  -3  16   3       36.99      115.16    188.02 o 
  -2  16   3      154.93      117.14    197.16 o 
  -1  16   3      314.58      536.59    157.22 o 
   0  16   3       61.21       24.49     84.25 o 
   1  16   3      191.95      173.11     83.36 o 
   2  16   3       99.93      111.75     85.18 o 
   3  16   3        4.35      -98.81    105.87 o 
   4  16   3      854.49      916.02    133.44 o 
   5  16   3      243.47      323.66     95.85 o 
   6  16   3      499.54      528.38     91.56 o 
   7  16   3      307.72      300.22    102.02 o 
  -1  17   3     3558.02     3560.10    198.03 o 
   0  17   3      127.23     -122.95    240.84 o 
   1  17   3     4137.73     4232.41    136.58 o 
   2  17   3        1.14       29.17     91.94 o 
   3  17   3     1599.96     1725.78    136.21 o 
   4  17   3       17.65      115.20    109.57 o 
  -4 -14   4     5156.08     4802.10    118.92 o 
  -3 -14   4      781.89      812.10    106.90 o 
  -2 -14   4     5192.35     5079.99    118.67 o 
  -1 -14   4       69.80      -60.76    302.93 o 
   0 -14   4     4839.42     4667.54    155.22 o 
   1 -14   4        0.57       39.17    148.21 o 
   2 -14   4     1195.15     1101.82     99.89 o 
  -7 -13   4      635.71      617.43     68.00 o 
  -6 -13   4      696.04      638.59     83.99 o 
  -5 -13   4     1400.41     1361.36     80.87 o 
  -4 -13   4      192.45      135.55     78.63 o 
  -3 -13   4     2759.96     3021.02     86.42 o 
  -2 -13   4       66.52      145.27     77.64 o 
  -1 -13   4     5847.45     5748.93    208.55 o 
   0 -13   4      323.68      435.87     96.89 o 
   1 -13   4     4895.23     4718.05    155.60 o 
   2 -13   4      820.90      949.60    185.01 o 
   3 -13   4     2407.22     2469.77    197.78 o 
   4 -13   4      129.25      -83.92    223.44 o 
   5 -13   4     2230.55     2169.47    149.94 o 
  -9 -12   4      627.50      603.18     91.62 o 
  -8 -12   4     3536.24     3455.32     69.43 o 
  -7 -12   4      278.48      368.84     63.56 o 
  -6 -12   4     8123.00     7645.76    152.34 o 
  -5 -12   4      525.42      463.59     74.05 o 
  -4 -12   4     4557.47     4616.56     85.02 o 
  -3 -12   4       65.79       62.47     70.52 o 
  -2 -12   4     2708.21     2778.91    124.43 o 
  -1 -12   4     1311.27     1311.62    162.48 o 
   0 -12   4     3546.14     3484.57     84.25 o 
   1 -12   4     5287.30     5110.75     87.74 o 
   2 -12   4     2277.53     2120.69    220.44 o 
   3 -12   4     2236.71     2217.58    130.70 o 
   4 -12   4     1076.64     1031.50    177.50 o 
   5 -12   4      412.93      476.58    134.24 o 
   6 -12   4       53.13        9.91    151.34 o 
   7 -12   4     1156.60     1200.60    219.69 o 
 -10 -11   4     2542.51     2483.22     82.48 o 
  -9 -11   4       10.59       69.76     69.35 o 
  -8 -11   4      905.27      900.65     72.02 o 
  -7 -11   4      166.74      147.47     65.90 o 
  -6 -11   4     3292.38     3396.84     93.13 o 
  -5 -11   4     1228.10     1423.28     81.12 o 
  -4 -11   4     8512.30     8491.17    281.03 o 
  -3 -11   4     2121.45     2094.34     69.27 o 
  -2 -11   4     4507.41     4554.24    110.20 o 
  -1 -11   4     2597.51     2823.55    140.58 o 
   0 -11   4     3033.96     2966.91     71.90 o 
   1 -11   4     2972.73     3011.31    113.78 o 
   2 -11   4     3954.56     3798.01    121.49 o 
   3 -11   4     2512.35     2556.45    124.34 o 
   4 -11   4     4338.27     4300.18    183.26 o 
   5 -11   4      927.02      955.19    123.17 o 
   6 -11   4     1639.78     1580.46    311.69 o 
   7 -11   4      925.98     1142.66    134.17 o 
   8 -11   4       54.14      141.41    181.51 o 
 -11 -10   4     3518.27     3204.90     92.49 o 
 -10 -10   4      579.61      600.37     52.06 o 
  -9 -10   4     5591.70     5406.88    106.18 o 
  -8 -10   4       88.49       53.88     88.88 o 
  -7 -10   4     5188.17     5190.93     91.10 o 
  -6 -10   4     1010.48     1074.35     92.93 o 
  -5 -10   4    10153.56    10111.79    214.18 o 
  -4 -10   4     2268.46     2290.12    208.30 o 
  -3 -10   4    10866.11    10796.69    113.41 o 
  -2 -10   4      164.16      189.57     90.90 o 
  -1 -10   4     4093.59     4446.09     81.62 o 
   0 -10   4        3.54       -6.10     59.89 o 
   1 -10   4    11311.62    11425.32    101.02 o 
   2 -10   4      582.77      345.13    136.86 o 
   3 -10   4    25905.48    25579.97    164.73 o 
   4 -10   4       91.49      -40.14    115.21 o 
   5 -10   4    14793.75    14979.30    356.38 o 
   6 -10   4        6.15     -119.90    120.82 o 
   7 -10   4     7765.09     7888.04    265.25 o 
   8 -10   4      534.09      396.88    125.94 o 
   9 -10   4     6119.73     6536.27    199.53 o 
  10 -10   4       14.18       65.76    133.39 o 
 -12  -9   4     1506.97     1295.54     58.26 o 
 -11  -9   4     3102.49     2942.25     91.36 o 
 -10  -9   4     1857.88     1830.70     74.77 o 
  -9  -9   4     4368.86     4279.15     69.11 o 
  -8  -9   4      460.00      359.09     55.47 o 
  -7  -9   4     5246.14     5202.98     55.34 o 
  -6  -9   4       17.77      104.65     46.66 o 
  -5  -9   4     5915.29     5719.71     99.89 o 
  -4  -9   4      655.45      825.95    147.21 o 
  -3  -9   4     9608.95     9575.07    116.04 o 
  -2  -9   4     3282.76     3270.64     88.50 o 
  -1  -9   4     4854.66     5117.87    246.85 o 
   0  -9   4      387.46      453.12     53.49 o 
   1  -9   4     1279.37     1333.51    111.16 o 
   2  -9   4      398.14      431.73     93.98 o 
   3  -9   4      360.97      493.52    123.09 o 
   4  -9   4      139.96      135.46    101.44 o 
   5  -9   4     3353.61     3465.67    284.28 o 
   6  -9   4       10.27      119.17    152.72 o 
   7  -9   4     3374.46     3531.28    324.21 o 
   8  -9   4      151.43       31.71    144.24 o 
   9  -9   4     1737.38     1892.20    171.49 o 
  10  -9   4     1190.49     1410.51    127.26 o 
  11  -9   4      915.35     1024.65    124.48 o 
 -13  -8   4      553.24      920.06    119.17 o 
 -12  -8   4      436.03      268.38    147.96 o 
 -11  -8   4      983.44      986.36     44.80 o 
 -10  -8   4      872.90      927.22     62.69 o 
  -9  -8   4     2387.96     2318.19     46.94 o 
  -8  -8   4     2293.85     2371.04     67.72 o 
  -7  -8   4     1985.98     2003.18     65.30 o 
  -6  -8   4      749.67      800.15     36.52 o 
  -5  -8   4     2298.79     2225.21     71.48 o 
  -4  -8   4      451.32      481.76     48.17 o 
  -3  -8   4     7573.61     7608.52    363.52 o 
  -2  -8   4      511.09      568.05     86.37 o 
  -1  -8   4      818.66      880.67     50.56 o 
   0  -8   4       10.17       60.69     56.21 o 
   1  -8   4      129.96       51.70     80.90 o 
   2  -8   4      870.67     1122.29    202.91 o 
   3  -8   4     2130.96     2246.78     93.98 o 
   4  -8   4     2567.84     2272.18    222.19 o 
   5  -8   4     8455.23     8224.64    362.89 o 
   6  -8   4      171.11       31.29    139.45 o 
   7  -8   4     5476.15     5674.49    115.68 o 
   8  -8   4      514.37      594.31    109.29 o 
   9  -8   4     1736.47     1986.83    162.23 o 
  10  -8   4        2.23      191.52    159.23 o 
  11  -8   4     1227.53     1213.30    115.07 o 
 -14  -7   4       23.42       -1.00    130.69 o 
 -13  -7   4     2301.01     2004.25    125.12 o 
 -12  -7   4       29.81       14.94     40.49 o 
 -11  -7   4     9084.54     8745.89    269.57 o 
 -10  -7   4      802.30      701.84     49.35 o 
  -9  -7   4    22005.12    21759.91    589.47 o 
  -8  -7   4      217.19      196.21     39.61 o 
  -7  -7   4    19287.30    19114.78    104.75 o 
  -6  -7   4      886.47      967.46     33.65 o 
  -5  -7   4    19159.22    19396.95    283.52 o 
  -4  -7   4     2147.81     2162.95     52.57 o 
  -3  -7   4    23263.26    23467.20    329.97 o 
  -2  -7   4     2365.87     2566.04     44.11 o 
  -1  -7   4    41866.73    44877.21   1844.75 o 
   0  -7   4       36.15       69.69     56.58 o 
   1  -7   4    31473.27    29852.75    382.42 o 
   2  -7   4       89.49      165.26     77.72 o 
   3  -7   4    10202.99     9565.13    135.44 o 
   4  -7   4       51.28       82.97    107.11 o 
   5  -7   4     8388.66     7844.49    103.47 o 
   6  -7   4      418.24      433.27     92.67 o 
   7  -7   4     9365.58     9480.67    110.71 o 
   8  -7   4       84.96       77.86    130.44 o 
   9  -7   4     4687.11     4895.88    161.23 o 
  10  -7   4       52.92      112.80    193.40 o 
  11  -7   4     2230.13     2318.14    118.54 o 
  12  -7   4     1122.73     1209.65    110.91 o 
 -14  -6   4       92.39      319.96    129.43 o 
 -13  -6   4     5184.78     4922.27    302.19 o 
 -12  -6   4       37.55       66.62     35.33 o 
 -11  -6   4     3274.11     3258.31     68.25 o 
 -10  -6   4      372.00      426.92     37.36 o 
  -9  -6   4     3272.28     3127.96     51.87 o 
  -8  -6   4       35.72        9.88     36.69 o 
  -7  -6   4     4877.91     4826.25    105.72 o 
  -6  -6   4      902.46      908.14     45.06 o 
  -5  -6   4     6764.25     5968.12    363.24 o 
  -4  -6   4       44.58       91.10     30.43 o 
  -3  -6   4     9436.19     9297.57    109.16 o 
  -2  -6   4     9496.42     9396.86    217.18 o 
  -1  -6   4    13552.44    14658.78    843.70 o 
   0  -6   4    14866.72    14901.36     93.76 o 
   1  -6   4    25190.98    25057.47    142.20 o 
   2  -6   4    10203.58    10065.56     83.02 o 
   3  -6   4    16921.29    16915.20     97.45 o 
   4  -6   4     1681.10     1753.30    246.35 o 
   5  -6   4     3790.33     3926.97    100.52 o 
   6  -6   4     5571.29     5607.54    115.54 o 
   7  -6   4      504.89      427.61    118.42 o 
   8  -6   4     5015.96     5011.92     99.14 o 
   9  -6   4      502.60      565.48     91.58 o 
  10  -6   4     2232.62     2254.73    135.44 o 
  11  -6   4     1142.51     1082.62    214.68 o 
  12  -6   4      578.81      711.86     96.68 o 
  13  -6   4      121.18       95.20     96.30 o 
 -15  -5   4      122.64       84.12    279.15 o 
 -14  -5   4      691.50      604.11    130.19 o 
 -13  -5   4      495.20      451.85     54.12 o 
 -12  -5   4      100.58      142.97     87.25 o 
 -11  -5   4       54.54      128.17     35.47 o 
 -10  -5   4       89.45      204.15     64.59 o 
  -9  -5   4     2573.12     2606.48     44.47 o 
  -8  -5   4     2033.07     2111.62     56.26 o 
  -7  -5   4     5530.73     5407.22    121.79 o 
  -6  -5   4     4415.67     4636.01    109.66 o 
  -5  -5   4     6735.01     6729.29    135.17 o 
  -4  -5   4      666.75      646.10     23.72 o 
  -3  -5   4     7805.24     7900.07    137.70 o 
  -2  -5   4      156.78      133.14     27.27 o 
  -1  -5   4     6003.39     6028.05    346.24 o 
   0  -5   4     6961.22     6463.18    139.45 o 
   1  -5   4    11191.13    11012.45    107.15 o 
   2  -5   4    25742.71    25712.29   1600.91 o 
   3  -5   4     2839.21     2929.67     70.45 o 
   4  -5   4     5929.78     5923.19    108.40 o 
   5  -5   4      102.85      133.83     85.37 o 
   6  -5   4     2403.81     2361.10     94.90 o 
   7  -5   4      806.52      801.70     77.68 o 
   8  -5   4    13564.40    13454.51    178.00 o 
   9  -5   4      853.38      985.13    241.59 o 
  10  -5   4    11933.08    12350.62    430.11 o 
  11  -5   4     1042.91     1033.58    170.62 o 
  12  -5   4     2087.30     2277.47    116.64 o 
  13  -5   4      614.71      615.04     87.65 o 
 -15  -4   4     6011.75     6211.10    160.98 o 
 -14  -4   4       29.27       16.78     30.13 o 
 -13  -4   4     9626.85     8179.55    859.86 o 
 -12  -4   4     1132.82     1129.61    114.66 o 
 -11  -4   4    16571.45    17003.14    226.82 o 
 -10  -4   4        5.61      -32.63     46.34 o 
  -9  -4   4     7800.50     7673.21     55.17 o 
  -8  -4   4      102.24      120.66     38.90 o 
  -7  -4   4     6360.93     6474.02     78.86 o 
  -6  -4   4     2509.42     2572.84     47.61 o 
  -5  -4   4    22439.70    22356.65    244.10 o 
  -4  -4   4     1705.29     1593.79     35.02 o 
  -3  -4   4    28581.95    26271.64   1623.13 o 
  -2  -4   4      157.87      159.35     23.22 o 
  -1  -4   4    31631.21    30467.22   2164.59 o 
   0  -4   4     1032.01      946.12     26.41 o 
   1  -4   4    24077.10    23040.34    112.66 o 
   2  -4   4     1852.97     1722.71     76.36 o 
   3  -4   4    23327.49    23095.67   1115.34 o 
   4  -4   4       54.92      -45.91     73.31 o 
   5  -4   4    10477.04    10515.18    338.23 o 
   6  -4   4       58.94        5.54     63.77 o 
   7  -4   4     4684.75     4732.21     74.64 o 
   8  -4   4      697.20      685.78     70.62 o 
   9  -4   4      222.41      341.24    102.40 o 
  10  -4   4      351.23      529.25    108.65 o 
  11  -4   4      267.61      395.53    125.55 o 
  12  -4   4      172.35      358.66     82.62 o 
  13  -4   4      357.37      155.22     98.64 o 
  14  -4   4      126.27       31.80     98.39 o 
 -15  -3   4     1636.13     1994.09    143.20 o 
 -14  -3   4     1975.73     1731.81    106.65 o 
 -13  -3   4     3339.05     3155.93    113.29 o 
 -12  -3   4     4381.25     5009.53    492.95 o 
 -11  -3   4     4708.48     4782.13     54.62 o 
 -10  -3   4     2150.88     2256.20     79.74 o 
  -9  -3   4     5205.33     5508.18     84.62 o 
  -8  -3   4     2974.88     3037.38     49.37 o 
  -7  -3   4    10605.29    10550.87    331.72 o 
  -6  -3   4     6839.33     6356.14    176.25 o 
  -5  -3   4     2876.87     2741.19     41.09 o 
  -4  -3   4    32592.74    34052.31    452.65 o 
  -3  -3   4     9711.26    10562.27    433.62 o 
  -2  -3   4     4792.69     4988.36     31.29 o 
  -1  -3   4     3825.87     3689.99     24.66 o 
   0  -3   4      172.56      272.68     44.19 o 
   1  -3   4     1393.25     1384.72     65.34 o 
   2  -3   4    10522.34     9985.99     79.36 o 
   3  -3   4     2962.13     2978.00     77.36 o 
   4  -3   4    47094.86    49803.51    108.61 o 
   5  -3   4     4286.58     4612.29     76.48 o 
   6  -3   4    18865.15    18670.79    512.61 o 
   7  -3   4     7491.45     7374.26    101.64 o 
   8  -3   4    13303.85    12898.89    115.66 o 
   9  -3   4     1821.01     1770.61     64.26 o 
  10  -3   4    14777.32    14887.52    125.18 o 
  11  -3   4       30.89       89.93     64.25 o 
  12  -3   4     7439.82     7331.70    115.16 o 
  13  -3   4      199.49       85.37     82.62 o 
  14  -3   4     2084.43     1920.51     79.58 o 
 -15  -2   4      803.89      710.26    138.20 o 
 -14  -2   4       39.97       65.28     79.98 o 
 -13  -2   4     1848.11     1712.17     82.49 o 
 -12  -2   4     4170.07     4074.06     66.85 o 
 -11  -2   4     4487.00     4755.02    242.94 o 
 -10  -2   4    10340.28    10987.63    175.44 o 
  -9  -2   4      718.13      674.28     38.22 o 
  -8  -2   4    19958.21    20356.71     92.07 o 
  -7  -2   4      563.00      573.77     26.56 o 
  -6  -2   4    28434.36    28703.32    265.34 o 
  -5  -2   4     1207.35     1383.97     43.81 o 
  -4  -2   4    68879.95    70368.16    407.46 o 
  -3  -2   4     5896.53     5774.62     86.50 o 
  -2  -2   4    65163.81    65991.55   1269.06 o 
  -1  -2   4     1708.71     1530.93     22.28 o 
   0  -2   4    19137.63    18508.63     28.79 o 
   2  -2   4     4844.20     4717.22     66.34 o 
   3  -2   4      330.41      349.75     56.08 o 
   4  -2   4     8574.78     8918.71     79.36 o 
   5  -2   4     4022.00     4069.31     55.26 o 
   6  -2   4    32735.82    34544.47    270.26 o 
   7  -2   4      208.24      159.21     51.95 o 
   8  -2   4    10616.17    10627.89    305.06 o 
   9  -2   4      180.66      243.41     52.79 o 
  10  -2   4     3489.76     3588.55     61.87 o 
  11  -2   4     1375.08     1477.86     80.61 o 
  12  -2   4     6277.41     6213.49    105.66 o 
  13  -2   4     1073.62     1133.37    131.94 o 
  14  -2   4     4626.94     4640.88    116.04 o 
  15  -2   4      137.83      432.37    154.22 o 
 -15  -1   4     1577.58     1558.47    140.20 o 
 -14  -1   4      615.87      544.35     57.06 o 
 -13  -1   4     2785.56     2650.23     93.78 o 
 -12  -1   4      109.22      189.21     39.66 o 
 -11  -1   4     3699.89     3778.68     55.42 o 
 -10  -1   4      991.35     1088.34    110.48 o 
  -9  -1   4     5426.89     5438.34     44.47 o 
  -8  -1   4        3.42       17.41     33.77 o 
  -7  -1   4    14213.70    14083.46    459.66 o 
  -6  -1   4     3275.67     3248.13     70.10 o 
  -5  -1   4    10404.86    10223.18    182.76 o 
  -4  -1   4      453.75      482.02     26.69 o 
  -3  -1   4     2774.73     2942.53     31.65 o 
  -2  -1   4        4.41       46.51     30.32 o 
  -1  -1   4     3191.00     3195.13     68.10 o 
   0  -1   4     6318.96     6274.69     49.82 o 
   2  -1   4     7849.91     8196.43     61.09 o 
   3  -1   4     1154.08     1127.36     53.83 o 
   4  -1   4      329.95      361.26     51.32 o 
   5  -1   4     4339.58     4069.80     63.59 o 
   6  -1   4     1169.66     1248.78     63.84 o 
   7  -1   4       31.27       86.87    124.93 o 
   8  -1   4      438.75      487.19     64.09 o 
   9  -1   4      811.36      833.19     68.35 o 
  10  -1   4     1000.61     1066.08     76.59 o 
  11  -1   4      205.36      223.88     80.74 o 
  12  -1   4     1331.06     1333.10     53.76 o 
  13  -1   4      671.86      560.12    115.03 o 
  14  -1   4      757.55      617.52    113.41 o 
  15  -1   4     2012.24     1932.76    160.23 o 
 -15   0   4      141.21       78.44     47.94 o 
 -14   0   4     1088.64      911.55     47.80 o 
 -13   0   4      170.73      193.80     60.02 o 
 -12   0   4      724.07      764.05     57.47 o 
 -11   0   4      667.82      699.46     39.48 o 
 -10   0   4    16626.82    17408.77    356.01 o 
  -9   0   4      416.75      449.11     37.96 o 
  -8   0   4    22105.54    22726.48   1055.00 o 
  -7   0   4     1349.86     1328.10     32.99 o 
  -6   0   4    15108.37    15176.52    258.74 o 
  -5   0   4    12992.62    13654.23     55.73 o 
  -4   0   4    15571.89    15166.38    408.46 o 
  -3   0   4     3345.71     3441.87     50.32 o 
  -2   0   4    55897.09    56560.76     72.14 o 
  -1   0   4      102.57      105.86     33.03 o 
   0   0   4   104609.88    95375.64   4551.67 o 
   1   0   4     1048.67     1140.67     13.47 o 
   2   0   4    45651.34    43517.20    645.67 o 
   3   0   4     2419.55     3004.72     92.01 o 
   4   0   4    13147.93    12993.93    547.03 o 
   5   0   4     1726.48     1938.91     33.63 o 
   6   0   4    16861.91    16898.27    213.93 o 
   7   0   4     3890.89     4161.18     71.10 o 
   8   0   4    17135.57    17331.85     67.61 o 
   9   0   4      794.00      804.14    104.15 o 
  10   0   4     7344.81     7446.68     58.90 o 
  11   0   4        5.34       44.03     42.85 o 
  12   0   4     4353.32     4364.72    126.43 o 
  13   0   4       56.32       26.16     60.21 o 
  14   0   4     4954.58     4671.06    182.64 o 
  15   0   4       26.32      119.17    152.22 o 
 -15   1   4       64.63       44.90     71.84 o 
 -14   1   4     5453.32     4903.65    102.36 o 
 -13   1   4      296.87      379.89    112.29 o 
 -12   1   4     7211.59     7075.33     74.11 o 
 -11   1   4        7.78       81.52     41.14 o 
 -10   1   4    14434.15    14313.75    506.35 o 
  -9   1   4      720.59      755.24     51.82 o 
  -8   1   4     9916.95    11055.93    929.45 o 
  -7   1   4      950.93      839.42     67.35 o 
  -6   1   4    37352.32    40185.08    390.18 o 
  -5   1   4    10234.72    10448.31    158.85 o 
  -4   1   4    18195.26    18200.28    290.16 o 
  -3   1   4     3884.00     4148.02     31.79 o 
  -2   1   4    25510.79    25406.00    231.20 o 
  -1   1   4      765.02      653.32     24.26 o 
   0   1   4    43291.77    42871.93    894.40 o 
   1   1   4     3261.54     3296.46     33.17 o 
   2   1   4    34739.73    34083.36    282.89 o 
   3   1   4     5417.71     5466.87     26.37 o 
   4   1   4    75903.27    73907.52    399.65 o 
   5   1   4     4027.44     3985.62     84.75 o 
   6   1   4    15281.92    15245.68    264.38 o 
   7   1   4     1643.02     1635.89     49.12 o 
   8   1   4     4882.80     5223.03     58.64 o 
   9   1   4     2186.09     2401.67     83.37 o 
  10   1   4     7265.41     7015.25     65.57 o 
  11   1   4      743.55      697.48     60.02 o 
  12   1   4     4124.96     3454.93     68.10 o 
  13   1   4     1600.78     1393.61     51.72 o 
  14   1   4      685.60      719.28    136.44 o 
  15   1   4      988.87     1049.00    148.96 o 
 -15   2   4        1.92      -42.49     65.76 o 
 -14   2   4       13.81       28.48     48.09 o 
 -13   2   4       65.80       94.72     49.74 o 
 -12   2   4      866.77      945.30     52.20 o 
 -11   2   4      166.99      177.64     47.41 o 
 -10   2   4     2992.18     2943.33    107.15 o 
  -9   2   4      466.64      456.11     50.36 o 
  -8   2   4      572.65      842.57     65.97 o 
  -7   2   4     7214.44     8114.49     48.11 o 
  -6   2   4     1636.65     2209.35    189.27 o 
  -5   2   4     2490.17     2541.55    169.49 o 
  -4   2   4       77.06      133.23     31.95 o 
  -3   2   4      346.67      432.06     43.56 o 
  -2   2   4     3845.62     3759.98     33.02 o 
  -1   2   4      420.34      673.04     38.93 o 
   0   2   4     1745.68     1903.31     30.16 o 
   1   2   4    47515.61    49069.79    734.67 o 
   2   2   4    14486.94    14188.65    250.39 o 
   3   2   4    14326.18    14063.01     37.95 o 
   4   2   4        3.12        2.14     17.35 o 
   5   2   4     3491.08     3136.20     41.90 o 
   6   2   4       30.41       88.28     17.65 o 
   7   2   4    11628.66    11148.00    182.37 o 
   8   2   4     1271.07     1280.64     31.82 o 
   9   2   4    25736.86    24845.07    413.68 o 
  10   2   4      590.88      701.14     55.20 o 
  11   2   4    15161.48    14227.11    246.41 o 
  12   2   4      205.51      210.80    112.41 o 
  13   2   4     3524.75     3479.21    130.94 o 
  14   2   4       28.51     -111.41    266.63 o 
  15   2   4     2252.67     2510.83    155.47 o 
 -15   3   4      138.02      205.47     76.36 o 
 -14   3   4     5786.97     4715.97    612.62 o 
 -13   3   4        5.90      -35.98     55.04 o 
 -12   3   4     9948.95     9633.47    269.38 o 
 -11   3   4      119.74      140.64     51.83 o 
 -10   3   4     6823.98     6684.03     79.86 o 
  -9   3   4        5.31       59.51     46.62 o 
  -8   3   4     5086.42     5398.11     81.74 o 
  -7   3   4       55.44        5.77     41.21 o 
  -6   3   4      474.96      476.88     38.73 o 
  -5   3   4    35463.78    39114.18    361.77 o 
  -4   3   4    27646.88    30129.54   2984.38 o 
  -3   3   4      877.13      731.45     38.18 o 
  -2   3   4    42187.52    41254.89   1556.60 o 
  -1   3   4     1160.29     1313.09     30.25 o 
   0   3   4    17385.00    17364.51     41.76 o 
   1   3   4    11564.82    11479.38    180.39 o 
   2   3   4    29058.42    27687.44    332.39 o 
   3   3   4     4043.61     4123.91     22.84 o 
   4   3   4    21987.82    21816.34    181.11 o 
   5   3   4     1316.14     1422.84     16.22 o 
   6   3   4    39531.39    41468.00   1021.71 o 
   7   3   4      933.02      980.69     22.75 o 
   8   3   4     5398.78     5051.45     81.87 o 
   9   3   4      247.44       69.35     80.36 o 
  10   3   4      721.01      519.99     91.38 o 
  11   3   4     1923.09     1766.77    105.65 o 
  12   3   4     3278.78     3323.49    124.68 o 
  13   3   4     3598.98     3501.74    133.69 o 
  14   3   4      314.36      424.10    133.44 o 
  15   3   4      672.60     1048.24    147.46 o 
  16   3   4       26.98      309.69    317.45 o 
 -15   4   4        2.95       -2.18     63.76 o 
 -14   4   4     1635.38     1559.86    152.09 o 
 -13   4   4      381.59      455.40     82.37 o 
 -12   4   4     5127.18     5002.38     91.63 o 
 -11   4   4      638.90      672.67     79.48 o 
 -10   4   4    15441.89    15691.32     84.47 o 
  -9   4   4     2258.48     2076.41    231.83 o 
  -8   4   4    26761.76    27322.22    193.90 o 
  -7   4   4     8007.89     8141.23     97.51 o 
  -6   4   4    20709.53    21473.63    556.92 o 
  -5   4   4     6388.70     6139.64    124.43 o 
  -4   4   4      128.34      342.25     45.56 o 
  -3   4   4      827.33     1045.89     89.88 o 
  -2   4   4     3047.96     2903.28     37.85 o 
  -1   4   4     2328.49     2560.45    176.88 o 
   0   4   4    12669.03    13078.26   1112.84 o 
   1   4   4      242.35      262.42     34.18 o 
   2   4   4       56.19      109.52     20.09 o 
   3   4   4    39258.19    39980.33    151.77 o 
   4   4   4      221.75      208.97     29.49 o 
   5   4   4    23992.98    24110.52    251.29 o 
   6   4   4     2462.57     2461.72     33.45 o 
   7   4   4    20268.13    19688.16    165.86 o 
   8   4   4     8394.91     8543.68     91.63 o 
   9   4   4     8428.50     8234.99    104.15 o 
  10   4   4     1996.13     1956.04     99.39 o 
  11   4   4    13399.10    13912.58    139.70 o 
  12   4   4        7.88      246.85    118.42 o 
  13   4   4     8084.11     8683.13    153.47 o 
  14   4   4      148.02      113.16    137.95 o 
  15   4   4     1672.96     1872.92    158.73 o 
 -15   5   4       12.77      -27.01     82.37 o 
 -14   5   4      224.64      284.41     91.38 o 
 -13   5   4      192.21      245.85    106.15 o 
 -12   5   4      206.36      209.05     88.13 o 
 -11   5   4     2634.03     2306.79    103.90 o 
 -10   5   4      862.05      862.84     62.66 o 
  -9   5   4     7144.44     7120.97    134.91 o 
  -8   5   4      606.27      600.75     57.48 o 
  -7   5   4     5061.72     5153.92    219.31 o 
  -6   5   4      103.41       38.37    127.18 o 
  -5   5   4    23163.34    22557.63   1372.08 o 
  -4   5   4     9870.66     9550.79    722.66 o 
  -3   5   4    71106.63    70257.34   4719.98 o 
  -2   5   4     2814.46     2847.18    198.03 o 
  -1   5   4    47539.29    42206.48   1119.34 o 
   0   5   4     2522.56     2182.22     34.49 o 
   1   5   4    17765.88    15622.36    494.66 o 
   2   5   4     1311.00     1311.83     36.16 o 
   3   5   4    31706.99    33062.13    365.03 o 
   4   5   4     6345.68     7070.69     50.37 o 
   5   5   4    25696.21    24877.70    218.15 o 
   6   5   4     6220.40     5937.59     64.68 o 
   7   5   4    30929.30    30493.32     89.49 o 
   8   5   4     1574.89     1519.13    101.27 o 
   9   5   4    13825.95    13588.62    119.67 o 
  10   5   4     2042.67     1888.19    105.15 o 
  11   5   4     5798.35     6116.47    229.58 o 
  12   5   4      122.49       17.27    120.92 o 
  13   5   4    12477.30    12647.28    161.73 o 
  14   5   4       17.05       92.38    146.21 o 
  15   5   4     5394.40     5801.52    327.97 o 
 -14   6   4      727.68      804.40    128.68 o 
 -13   6   4      661.56      693.24    104.65 o 
 -12   6   4      834.40      836.34    131.69 o 
 -11   6   4      277.50      331.47     92.88 o 
 -10   6   4     1903.88     2044.60    148.34 o 
  -9   6   4      371.40      441.93     66.34 o 
  -8   6   4     8875.36     8751.70    535.64 o 
  -7   6   4      499.74      436.56     68.78 o 
  -6   6   4    13704.90    13798.16    257.37 o 
  -5   6   4       26.84       60.50     57.73 o 
  -4   6   4    13325.37    15123.55    864.73 o 
  -3   6   4      595.26     1007.75    144.96 o 
  -2   6   4     5560.16     6143.26     76.11 o 
  -1   6   4     7031.40     9073.93     76.86 o 
   0   6   4     3973.02     3927.85     62.09 o 
   1   6   4    14492.46    14795.00    671.04 o 
   2   6   4     7159.39     7993.02    448.50 o 
   3   6   4    12364.67    11794.85    564.25 o 
   4   6   4     3361.61     3656.18     25.44 o 
   5   6   4     6678.04     6701.65    102.52 o 
   6   6   4     2393.78     2283.30     42.24 o 
   7   6   4      449.58      347.18     50.61 o 
   8   6   4      405.32      467.00     57.32 o 
   9   6   4     1774.99     1841.63     92.63 o 
  10   6   4      987.36     1127.36    199.28 o 
  11   6   4     1055.35     1003.68    107.90 o 
  12   6   4       77.24      -59.33    119.17 o 
  13   6   4        0.48      214.06    130.94 o 
  14   6   4       18.38       34.05    141.70 o 
  15   6   4       23.49       10.26    153.22 o 
 -13   7   4        8.57       17.21     86.87 o 
 -11   7   4      239.50       97.17    166.49 o 
  -9   7   4     2189.19     2032.96    128.93 o 
  -8   7   4      513.28      504.89     66.27 o 
  -7   7   4     2886.07     2904.60    302.68 o 
  -6   7   4     2955.72     3116.07    288.04 o 
  -5   7   4     2120.88     2362.68    134.57 o 
  -4   7   4     7284.03     6702.47    179.26 o 
  -3   7   4     9475.31     9469.03    386.55 o 
  -2   7   4     7777.46     7720.88     85.00 o 
  -1   7   4    49522.00    49296.20    242.85 o 
   0   7   4     2184.31     2167.41     60.68 o 
   1   7   4    69101.54    69177.87    421.03 o 
   2   7   4     2208.13     2260.59     47.77 o 
   3   7   4    13713.76    14378.64    175.88 o 
   4   7   4        4.21       34.45     58.21 o 
   5   7   4     6518.59     6094.21    280.81 o 
   6   7   4     1983.29     2130.40     26.27 o 
   7   7   4     9077.97     9321.75    300.13 o 
   8   7   4     5406.85     5319.75     92.88 o 
   9   7   4     9661.28     9980.79    147.46 o 
  10   7   4     2051.55     2055.68    107.15 o 
  11   7   4     3320.68     3182.54    118.42 o 
  12   7   4       47.31      145.96    121.92 o 
  13   7   4     3758.74     3753.60    141.20 o 
  14   7   4      966.96     1240.02    145.21 o 
  15   7   4     3151.65     3260.65    166.74 o 
 -14   8   4       31.88      224.32    146.71 o 
 -12   8   4       49.21       66.80     98.64 o 
 -10   8   4      139.72      147.31    168.24 o 
  -9   8   4     3259.67     3290.44    132.69 o 
  -8   8   4      243.03      283.65    130.19 o 
  -7   8   4    10114.21    11088.47    980.40 o 
  -6   8   4      340.67      404.82     94.76 o 
  -5   8   4    16123.59    15821.44    305.43 o 
  -4   8   4     2196.83     2112.54     82.45 o 
  -3   8   4    10394.37     9610.44    391.31 o 
  -2   8   4      974.02      848.01     58.49 o 
  -1   8   4    21207.09    20502.00    103.10 o 
   0   8   4      947.12      948.34     53.49 o 
   1   8   4    54429.90    54345.29    914.73 o 
   2   8   4      409.66      398.87     60.21 o 
   3   8   4    47465.79    49744.89    685.98 o 
   4   8   4       99.85      182.89     49.25 o 
   5   8   4    37505.25    38881.00    670.31 o 
   6   8   4     3422.99     3278.81    189.53 o 
   7   8   4    16000.34    16155.92     51.49 o 
   8   8   4     1102.53     1063.26     81.73 o 
   9   8   4     7988.71     8305.25     93.63 o 
  10   8   4      297.47      255.54     75.15 o 
  11   8   4    10868.49    11025.72    146.46 o 
  12   8   4        0.52       28.79    127.68 o 
  13   8   4     4231.37     4418.05    146.96 o 
  14   8   4       16.91      142.20    297.42 o 
  15   8   4     1121.57     1386.73    316.45 o 
 -13   9   4      573.39      901.28    158.73 o 
 -11   9   4     3804.83     3611.75    101.12 o 
 -10   9   4      350.37      322.21    147.21 o 
  -9   9   4     3401.03     4063.29    163.48 o 
  -8   9   4      386.18      400.47     95.32 o 
  -7   9   4     3000.18     2762.44    128.43 o 
  -6   9   4      253.53      423.66     80.00 o 
  -5   9   4     1104.83     1086.05    106.40 o 
  -4   9   4      366.07      272.89    101.39 o 
  -3   9   4     5069.84     4701.47    217.31 o 
  -2   9   4     5201.08     4681.79     69.09 o 
  -1   9   4     2951.79     2833.29     88.63 o 
   0   9   4       22.85      101.98     56.43 o 
   1   9   4      395.88      499.71     66.68 o 
   2   9   4     4455.50     4404.20     96.40 o 
   3   9   4      446.44      476.28     41.79 o 
   4   9   4     7292.58     7575.27    134.24 o 
   5   9   4     4427.29     4255.21     77.26 o 
   6   9   4     2667.86     3071.58     97.28 o 
   7   9   4     2263.21     2017.86    135.26 o 
   8   9   4     5325.73     5318.58    154.96 o 
   9   9   4       33.27       64.09     37.12 o 
  10   9   4     8339.11     8911.73    509.48 o 
  11   9   4      535.22      434.12    132.69 o 
  13   9   4      656.01      782.37    135.94 o 
  14   9   4     2218.72     2259.97    155.72 o 
 -12  10   4        9.00       18.03    167.24 o 
 -11  10   4     2796.66     2691.59    143.20 o 
 -10  10   4        0.27      206.29    156.22 o 
  -9  10   4      845.44     1011.44    117.42 o 
  -8  10   4       16.62      680.97    151.72 o 
  -7  10   4      508.43      636.66    128.68 o 
  -6  10   4     1442.62     1521.29     90.34 o 
  -5  10   4     5900.02     5331.60    137.45 o 
  -4  10   4     6844.58     6365.69     91.15 o 
  -3  10   4     7317.88     6968.95    148.96 o 
  -2  10   4     7870.88     7469.98    157.22 o 
  -1  10   4     2426.39     2603.21    107.40 o 
   0  10   4     1991.52     1895.87    157.22 o 
   1  10   4     3212.61     3331.28     76.12 o 
   2  10   4     4937.33     4896.55     65.89 o 
   3  10   4    12192.94    12182.46    408.98 o 
   4  10   4     4109.57     3999.21     65.79 o 
   5  10   4    10650.44    10631.10    418.60 o 
   6  10   4     3079.89     3196.55     38.87 o 
   7  10   4     7167.42     7454.31    118.81 o 
   8  10   4     1948.34     1600.36    255.32 o 
   9  10   4     3636.80     3644.64     49.02 o 
  10  10   4     2077.36     2064.18    124.80 o 
  11  10   4     2515.22     2575.92    134.19 o 
  12  10   4     3275.07     3606.14    155.72 o 
  13  10   4      983.33     1313.37    162.98 o 
  14  10   4     2654.34     3188.04    179.76 o 
 -11  11   4     3057.75     3404.10    185.01 o 
 -10  11   4       35.06     -273.14    186.52 o 
  -7  11   4     9636.46     9449.06    211.43 o 
  -6  11   4      156.46      125.68    142.45 o 
  -5  11   4    11136.42    11863.66    168.49 o 
  -4  11   4     2820.67     2719.35     93.64 o 
  -3  11   4    16419.49    15403.89    304.18 o 
  -2  11   4      246.51      346.94    248.35 o 
  -1  11   4    14884.00    14158.95    419.10 o 
   0  11   4     2022.08     2018.89     82.05 o 
   1  11   4     6245.82     6119.67     78.63 o 
   2  11   4      405.82      318.25     65.06 o 
   3  11   4      324.32      334.72     76.44 o 
   4  11   4       24.70       69.62     48.21 o 
   5  11   4     4782.36     4700.77     71.95 o 
   6  11   4       89.72      181.20     52.74 o 
   7  11   4     6530.08     6223.99    107.11 o 
   8  11   4      167.43      235.80     44.09 o 
   9  11   4     7018.08     6610.48    283.76 o 
  10  11   4     1407.72     1135.57    119.43 o 
  11  11   4     2213.55     2420.32     97.88 o 
  12  11   4     1521.66     1709.69    143.20 o 
  13  11   4      532.71      733.04    152.72 o 
 -10  12   4     1301.65     1871.92    211.05 o 
  -9  12   4      151.36      255.61    172.00 o 
  -8  12   4      719.86      382.04    166.49 o 
  -7  12   4     1656.47     1487.87    158.23 o 
  -4  12   4     4875.16     4680.42    140.45 o 
  -3  12   4     1173.05     1277.82    128.68 o 
  -1  12   4     5786.50     5417.47    142.70 o 
   0  12   4    15877.95    15121.12    240.59 o 
   1  12   4     2689.65     2758.41    180.45 o 
   2  12   4    11013.75    10452.60    134.00 o 
   3  12   4     2632.48     2598.46    101.91 o 
   4  12   4     5839.64     5932.90     76.28 o 
   5  12   4      248.63      205.64     52.35 o 
   6  12   4     7868.73     7841.61    175.04 o 
   7  12   4      235.96      260.15     46.34 o 
   8  12   4     5826.10     6625.93    420.35 o 
   9  12   4        5.79      -18.54     48.09 o 
  10  12   4     2060.39     1840.04     43.36 o 
  11  12   4        3.19       48.75    123.58 o 
  12  12   4     2888.52     3099.34    114.27 o 
  -7  13   4     3012.50     2942.44    180.76 o 
  -6  13   4     1129.70     1245.28    167.74 o 
  -5  13   4     2812.42     2803.25    167.99 o 
  -4  13   4     2051.21     2009.24    121.17 o 
  -3  13   4     1568.54     1847.73    341.74 o 
  -2  13   4     1626.07     1577.25    145.46 o 
  -1  13   4     3168.73     3082.14    153.97 o 
   0  13   4     8213.01     7868.22    122.17 o 
   1  13   4      506.34      551.09     70.96 o 
   2  13   4    10632.87    10157.34     82.69 o 
   3  13   4     2107.17     2215.40    116.66 o 
   4  13   4     8217.09     8189.19    218.39 o 
   5  13   4      246.20      424.30    149.87 o 
   6  13   4    10335.89    10074.91    385.50 o 
   7  13   4      102.19       83.96     53.46 o 
   8  13   4     6447.91     6912.85    144.71 o 
   9  13   4      871.19      858.19     98.52 o 
  10  13   4     2848.93     2421.29    335.63 o 
  11  13   4      694.43      808.94    105.69 o 
  12  13   4     1047.51     1024.86    142.13 o 
  -8  14   4       89.00       89.88    190.02 o 
  -4  14   4        5.03      -57.33    152.97 o 
  -3  14   4     2382.71     2319.81    160.23 o 
  -2  14   4      298.59      246.60    154.72 o 
  -1  14   4      985.95     1035.98    153.97 o 
   0  14   4     1794.90     1815.95     91.86 o 
   1  14   4     1857.97     1851.14    120.42 o 
   2  14   4     1851.46     1929.35     94.39 o 
   3  14   4     1512.73     1511.94    105.65 o 
   4  14   4      150.85      288.79     65.86 o 
   5  14   4     3464.95     3537.26    148.84 o 
   6  14   4      356.78      339.78     63.46 o 
   7  14   4       24.65       47.59     76.10 o 
   8  14   4      807.68      810.83     73.66 o 
   9  14   4      550.08      620.64     87.68 o 
  10  14   4       41.24      145.71    146.21 o 
  11  14   4      268.97      -50.07    158.48 o 
  -5  15   4      107.39       51.07    181.01 o 
  -4  15   4     3874.96     4167.44    192.27 o 
  -3  15   4       27.43      106.65    162.23 o 
   1  15   4      110.89      123.68    150.97 o 
   2  15   4     9527.76     9412.67    153.72 o 
   3  15   4        0.59      102.08     95.38 o 
   4  15   4     9718.98     9577.51    448.39 o 
   5  15   4        1.68      128.17     82.85 o 
   6  15   4     7538.13     7453.77    144.61 o 
   7  15   4      275.85      192.27     67.86 o 
   8  15   4     5424.47     5302.67    408.83 o 
   9  15   4       12.96       76.89     98.51 o 
  -2  16   4     3733.06     3610.65    187.52 o 
  -1  16   4      266.60      415.56     98.14 o 
   0  16   4     2351.57     2416.70    132.19 o 
   2  16   4      911.60     1150.39    147.71 o 
   4  16   4     2533.60     2390.94     83.08 o 
   5  16   4        1.84       57.80     78.79 o 
   6  16   4     3294.21     3201.46    121.53 o 
   7  16   4       14.44       47.46     72.84 o 
   8  16   4     1875.43     1882.58    261.75 o 
   0  17   4        0.35      389.81    172.50 o 
   1  17   4       79.73        4.54    217.43 o 
   2  17   4       70.83      173.25    145.71 o 
   3  17   4      464.14      490.66    108.98 o 
   4  17   4      809.10      748.50    108.02 o 
   5  17   4      849.64      790.46     84.01 o 
  -6 -13   5      508.67      529.96     75.22 o 
  -5 -13   5     3557.94     3249.64    217.44 o 
  -4 -13   5      913.50     1007.74    229.45 o 
  -3 -13   5     3285.77     3137.70     89.00 o 
  -2 -13   5      441.69      382.47    172.25 o 
  -1 -13   5     4074.18     3755.18    115.92 o 
   0 -13   5       61.04       86.40    127.11 o 
   1 -13   5     2459.74     2371.43    146.46 o 
   2 -13   5      497.57      575.32     88.13 o 
   3 -13   5      665.08      659.45     81.53 o 
  -8 -12   5     1033.84      963.44    117.02 o 
  -7 -12   5      309.53      252.95     64.20 o 
  -6 -12   5     2494.74     2487.77    108.22 o 
  -5 -12   5      439.44      492.95     71.94 o 
  -4 -12   5     4106.50     4311.41    197.28 o 
  -3 -12   5       39.61      185.64     68.30 o 
  -2 -12   5     5800.76     5840.86    284.16 o 
  -1 -12   5       17.28       38.64     68.59 o 
   0 -12   5     6226.27     6508.23    464.91 o 
   1 -12   5      184.52        2.16    192.02 o 
   2 -12   5     4280.06     4171.43    128.51 o 
   3 -12   5      163.31      114.91    362.77 o 
   4 -12   5     2800.88     2735.40    195.78 o 
   5 -12   5      185.06      109.41    192.27 o 
   6 -12   5     3232.47     3243.87    208.30 o 
  -9 -11   5     3166.16     3180.22     89.38 o 
  -8 -11   5      392.43      478.18    123.68 o 
  -7 -11   5     5699.11     5867.15    126.15 o 
  -6 -11   5      965.45      991.59     60.31 o 
  -5 -11   5     5373.51     5322.32     96.76 o 
  -4 -11   5       30.08      123.07     62.79 o 
  -3 -11   5     2841.30     2782.80    146.46 o 
  -1 -11   5     1448.47     1395.47     65.16 o 
   0 -11   5     3881.29     4027.04     78.39 o 
   1 -11   5     3869.64     3807.68     75.74 o 
   2 -11   5     3532.38     3436.79     75.07 o 
   3 -11   5     1358.47     1081.54    175.50 o 
   4 -11   5     1527.44     1297.10    178.25 o 
   5 -11   5       91.21      192.52    173.50 o 
   6 -11   5      462.81      699.25    184.26 o 
   7 -11   5       32.14      361.77    191.77 o 
 -11 -10   5     2265.78     2102.20    132.56 o 
 -10 -10   5       71.52      116.98     54.02 o 
  -9 -10   5      643.81      643.20    103.97 o 
  -8 -10   5      298.02      189.50     98.52 o 
  -7 -10   5     1309.66     1384.26    105.99 o 
  -6 -10   5     2850.87     2782.28     58.53 o 
  -5 -10   5     9462.29     8902.23    151.59 o 
  -4 -10   5     3737.56     3844.10    125.18 o 
  -3 -10   5     5197.29     5266.97    145.96 o 
  -2 -10   5     2853.87     2694.44     61.04 o 
  -1 -10   5     1131.68     1133.73     58.10 o 
   0 -10   5     2859.70     3025.31     71.10 o 
   1 -10   5     1353.76     1305.74     63.53 o 
   2 -10   5     4355.13     4549.49    168.74 o 
   3 -10   5     3121.91     2898.13    328.97 o 
   4 -10   5     3574.82     3367.30    174.25 o 
   5 -10   5     1536.79     1308.62    172.00 o 
   6 -10   5     1239.14     1325.15    146.83 o 
   7 -10   5      355.98      612.37    186.02 o 
   8 -10   5     1913.65     1916.87    135.52 o 
   9 -10   5      476.54      977.64    189.52 o 
 -12  -9   5     4775.97     4680.08    177.75 o 
 -11  -9   5       29.05       20.57     49.03 o 
 -10  -9   5     4551.88     4348.65     59.27 o 
  -9  -9   5       76.06      141.67    103.02 o 
  -8  -9   5     5627.47     5671.77    128.56 o 
  -7  -9   5      504.06      492.45     87.62 o 
  -6  -9   5     8113.88     8046.93    193.03 o 
  -5  -9   5     3054.48     2890.09     91.08 o 
  -4  -9   5    23045.15    22039.14    585.84 o 
  -3  -9   5      234.33      240.39    141.95 o 
  -2  -9   5     6564.62     6238.34    255.86 o 
  -1  -9   5       26.02       57.77     65.22 o 
   0  -9   5    12618.76    12758.27    119.04 o 
   1  -9   5        1.97      -44.21     91.26 o 
   2  -9   5    29024.33    27385.79    208.30 o 
   3  -9   5       82.58      105.40    155.97 o 
   4  -9   5    23184.88    23043.10    380.29 o 
   5  -9   5       18.64      -66.11    115.41 o 
   6  -9   5    14514.80    14560.83    179.31 o 
   7  -9   5      874.52      891.40    119.75 o 
   8  -9   5     4627.08     4887.10    139.45 o 
   9  -9   5        7.74      -64.97    126.43 o 
  10  -9   5     4429.69     4664.40    193.78 o 
 -12  -8   5     1934.88     1851.08    119.17 o 
 -11  -8   5      642.47      797.56    117.12 o 
 -10  -8   5     4178.41     3750.77    501.25 o 
  -9  -8   5       73.50      147.57     46.31 o 
  -8  -8   5     2310.40     2465.08     57.22 o 
  -7  -8   5      668.32      617.51     45.80 o 
  -6  -8   5     3881.04     3844.52    107.39 o 
  -5  -8   5        5.98       35.09     58.96 o 
  -4  -8   5     6115.87     6146.07     59.12 o 
  -3  -8   5     2019.97     2057.64     49.47 o 
  -2  -8   5     3779.47     3874.24     96.93 o 
  -1  -8   5     1338.73     1372.71    115.41 o 
   0  -8   5      490.99      641.09     45.68 o 
   1  -8   5       64.91       98.64     50.57 o 
   2  -8   5       80.03      410.84    129.18 o 
   3  -8   5      638.63      759.33    268.88 o 
   4  -8   5     2762.75     2619.33    269.88 o 
   5  -8   5      838.64      829.25    129.22 o 
   6  -8   5     4482.66     4496.61    119.30 o 
   7  -8   5     1234.07     1202.35    109.99 o 
   8  -8   5     2799.90     2983.05    119.31 o 
   9  -8   5     3327.87     3521.84    122.93 o 
  10  -8   5      330.70      435.37    169.99 o 
  11  -8   5     1154.66     1175.18    173.25 o 
 -13  -7   5      270.74      281.56     45.51 o 
 -12  -7   5     2170.24     2188.60    120.32 o 
 -11  -7   5      326.75      357.09     53.41 o 
 -10  -7   5     3156.20     2954.19     50.04 o 
  -9  -7   5      328.42      287.25     44.18 o 
  -8  -7   5     3370.06     3247.38     84.12 o 
  -7  -7   5      905.94      855.66     42.10 o 
  -6  -7   5      861.22      901.70     49.17 o 
  -5  -7   5     1637.92     1605.38    105.00 o 
  -4  -7   5      805.71      789.73     43.65 o 
  -3  -7   5     8813.44     8773.63    208.55 o 
  -2  -7   5     9388.30     9227.24    309.32 o 
  -1  -7   5     1068.75     1012.50     39.48 o 
   0  -7   5     2603.18     2413.19     47.82 o 
   1  -7   5       45.74      128.68    107.65 o 
   2  -7   5     8362.64     8220.22    134.19 o 
   3  -7   5     1721.39     1710.69    125.18 o 
   4  -7   5    18206.50    17300.74    818.29 o 
   5  -7   5      570.01      676.56     94.47 o 
   6  -7   5     7534.73     7699.52    108.69 o 
   7  -7   5     2715.44     2742.73    102.37 o 
   8  -7   5     3768.58     3953.18    111.08 o 
   9  -7   5      403.11      472.28    119.17 o 
  10  -7   5     1274.31     1168.96    109.81 o 
  11  -7   5      809.83      966.13    155.72 o 
  12  -7   5     1836.80     2214.66    158.23 o 
 -14  -6   5     2903.27     3334.50    264.88 o 
 -13  -6   5      115.61      197.53     43.16 o 
 -12  -6   5     5656.95     5455.38     89.43 o 
 -11  -6   5       47.72        9.34     51.81 o 
 -10  -6   5    17937.89    17196.97    551.40 o 
  -9  -6   5      300.71      167.72    109.13 o 
  -8  -6   5    32249.75    32643.94    455.15 o 
  -7  -6   5     1544.94     1507.33     66.28 o 
  -6  -6   5    20134.84    19892.31    480.58 o 
  -5  -6   5     5100.54     5095.05     95.16 o 
  -4  -6   5    15322.74    15531.29    181.77 o 
  -3  -6   5      204.37      220.98     55.75 o 
  -2  -6   5    27280.91    24782.79    676.09 o 
  -1  -6   5      598.59      634.50     31.53 o 
   0  -6   5    23438.88    23543.42    822.42 o 
   1  -6   5     1967.08     2127.53    102.40 o 
   2  -6   5    10508.09    10580.58    126.68 o 
   3  -6   5      951.65      872.74    107.90 o 
   4  -6   5     6885.38     6778.16    127.43 o 
   5  -6   5      101.20       64.97     84.37 o 
   6  -6   5    10038.81    10063.73    105.23 o 
   7  -6   5      144.02      223.58    114.54 o 
   8  -6   5     8484.14     8451.06    272.14 o 
   9  -6   5      386.85      225.07    229.08 o 
  10  -6   5     3393.50     3070.15    362.77 o 
  11  -6   5     1591.96     1893.45    146.46 o 
  12  -6   5     1972.15     1842.63    147.46 o 
 -14  -5   5     1805.86     1872.92    132.69 o 
 -13  -5   5       98.65       86.93     38.69 o 
 -12  -5   5      749.77      712.74     41.00 o 
 -11  -5   5      328.25      342.99     55.23 o 
 -10  -5   5      820.70      799.28     45.12 o 
  -9  -5   5      984.67     1112.19     40.02 o 
  -8  -5   5     3138.01     3120.01     78.44 o 
  -7  -5   5       87.87      122.59     35.45 o 
  -6  -5   5    10358.74    10062.43     98.41 o 
  -5  -5   5      653.99      709.79     44.60 o 
  -4  -5   5    11142.51    11186.24    378.63 o 
  -3  -5   5    14317.62    14410.49    261.37 o 
  -2  -5   5    10771.79    11086.07    374.03 o 
  -1  -5   5    21066.75    21821.75    194.40 o 
   0  -5   5     7233.07     7493.53    231.58 o 
   1  -5   5    14759.71    13650.96    111.41 o 
   2  -5   5     8938.17     9071.93    108.15 o 
   3  -5   5     8188.64     8209.70    109.66 o 
   4  -5   5     1370.88     1241.52    101.90 o 
   5  -5   5     6659.52     6642.62    222.82 o 
   6  -5   5       19.02      -38.60     77.77 o 
   7  -5   5     4329.42     4492.12     87.62 o 
   8  -5   5      270.94      422.85    120.42 o 
   9  -5   5     5950.77     6184.83    136.44 o 
  10  -5   5       94.50       77.36    125.18 o 
  11  -5   5     2445.07     2593.95    139.20 o 
  12  -5   5      146.93      203.79    122.67 o 
  13  -5   5     2047.20     2205.14    128.68 o 
 -15  -4   5      648.11      739.30    136.95 o 
 -14  -4   5      961.04      940.31    145.96 o 
 -13  -4   5      826.31      785.77     87.24 o 
 -12  -4   5      378.68      490.81     78.44 o 
 -11  -4   5      316.39      321.00     49.57 o 
 -10  -4   5     1357.78     1453.75     50.07 o 
  -9  -4   5      229.35      291.97     44.31 o 
  -8  -4   5     8719.31     8536.74    409.46 o 
  -7  -4   5     4949.86     5045.14    119.67 o 
  -6  -4   5    10515.79    10156.96    160.23 o 
  -5  -4   5     2464.12     2448.88    115.16 o 
  -4  -4   5    10739.03    11791.00    609.37 o 
  -3  -4   5     4820.54     5164.04     71.87 o 
  -2  -4   5     9033.41     9302.06    133.94 o 
  -1  -4   5    11618.20    12102.78     59.08 o 
   0  -4   5    10180.40    10392.26     35.89 o 
   1  -4   5    33850.77    32827.80    136.69 o 
   2  -4   5     5654.49     5704.88     93.13 o 
   3  -4   5    30459.92    31920.00    143.20 o 
   4  -4   5      690.29      950.35     87.62 o 
   7  -4   5     6829.31     6838.74    177.25 o 
   8  -4   5     1760.75     1742.53     78.24 o 
   9  -4   5    17597.34    17766.83    152.72 o 
  10  -4   5     2938.88     2852.07    123.18 o 
  11  -4   5     5334.13     5399.70    130.94 o 
  12  -4   5      615.43      593.85    112.41 o 
  13  -4   5      687.09      724.03    111.91 o 
  14  -4   5      417.46      365.77    101.90 o 
 -15  -3   5       41.55      201.29    129.18 o 
 -14  -3   5     4117.42     3551.86    464.16 o 
 -13  -3   5      652.27      679.65     61.57 o 
 -12  -3   5     9990.97     8980.34    672.71 o 
 -11  -3   5       38.66       40.28     75.11 o 
 -10  -3   5     5597.51     5583.46    178.25 o 
  -9  -3   5       66.72       75.49     51.59 o 
  -8  -3   5     2008.71     1968.23    174.62 o 
  -7  -3   5      210.33      248.98     41.56 o 
  -6  -3   5    18141.88    18390.84    208.30 o 
  -5  -3   5     1950.01     2055.22     34.21 o 
  -4  -3   5    17022.60    16242.01    387.93 o 
  -3  -3   5       86.38       98.02     22.86 o 
  -2  -3   5    18765.66    18100.80     85.37 o 
  -1  -3   5     1033.33      875.58     28.04 o 
   0  -3   5    18121.93    18010.68     37.05 o 
   1  -3   5     5391.50     5137.82     77.11 o 
   2  -3   5     9576.13     9273.47     92.88 o 
   3  -3   5     1445.63     1517.91     78.61 o 
   4  -3   5     8508.81     8072.01     95.14 o 
   5  -3   5        2.12     -116.17     82.62 o 
   6  -3   5     1448.83     1567.23     90.88 o 
   7  -3   5     1587.90     1631.33     94.89 o 
   8  -3   5      310.41      265.13     92.63 o 
   9  -3   5      558.60      638.16     96.89 o 
  10  -3   5      479.47      453.15    100.64 o 
  11  -3   5      423.56      544.53    101.64 o 
  12  -3   5        8.98       24.28     96.39 o 
  13  -3   5       46.54       74.97     76.71 o 
  14  -3   5       36.93      151.39     74.44 o 
 -15  -2   5     1999.95     1990.09    136.95 o 
 -14  -2   5     1493.30     1451.32    128.93 o 
 -13  -2   5     4959.21     4758.79    208.17 o 
 -12  -2   5     3241.97     3965.15     85.62 o 
 -11  -2   5     5957.75     5619.90    109.78 o 
 -10  -2   5     1560.80     1605.40     37.31 o 
  -9  -2   5     2366.81     2331.37     69.82 o 
  -8  -2   5     1599.76     1690.28     34.27 o 
  -7  -2   5     3437.53     3514.53     34.80 o 
  -6  -2   5     1659.88     1704.59     45.20 o 
  -5  -2   5    37499.28    38396.96    118.67 o 
  -4  -2   5     2934.00     3225.23    163.36 o 
  -3  -2   5    20439.03    20500.01    238.84 o 
  -2  -2   5       56.85       36.27     47.82 o 
  -1  -2   5     5964.99     5428.24     58.83 o 
   0  -2   5      223.11      226.82      7.76 o 
   1  -2   5     9361.49     9165.82     76.86 o 
   2  -2   5     1295.86     1573.49     64.34 o 
   3  -2   5    74836.86    82165.63    180.51 o 
   4  -2   5      156.92      169.24     66.59 o 
   5  -2   5    56827.74    57576.58    160.98 o 
   6  -2   5     4000.45     4264.33    164.73 o 
   8  -2   5     3266.34     3366.55     90.13 o 
   9  -2   5    18431.65    18021.94    125.43 o 
  10  -2   5        9.32     -142.20     87.37 o 
  11  -2   5    11554.96    11657.56     90.71 o 
  12  -2   5     1215.45     1078.68     72.09 o 
  13  -2   5     5215.93     5361.78    284.91 o 
  14  -2   5       42.92       20.37     67.92 o 
 -15  -1   5      428.56      406.06     63.59 o 
 -14  -1   5      513.93      523.23     38.86 o 
 -13  -1   5     2333.42     2314.40     41.14 o 
 -12  -1   5      150.22      163.95     37.38 o 
 -11  -1   5    13168.30    14612.71    947.20 o 
 -10  -1   5     2449.62     2444.03     44.62 o 
  -9  -1   5    16263.13    16792.27     84.05 o 
  -8  -1   5        3.11       68.75     37.85 o 
  -7  -1   5    17380.73    17691.95    358.01 o 
  -6  -1   5      976.90     1037.17     46.82 o 
  -5  -1   5    46911.99    48381.48    282.40 o 
  -4  -1   5     1298.03     1329.28     39.33 o 
  -3  -1   5    56393.77    57072.57    402.44 o 
  -2  -1   5     1896.06     1636.86     18.40 o 
  -1  -1   5    34054.88    17018.13   8664.73 o 
   0  -1   5     1556.60     1631.33     47.57 o 
   1  -1   5      895.32      729.06     20.40 o 
   2  -1   5      455.39      497.69     70.73 o 
   3  -1   5      223.88       24.53     56.58 o 
   4  -1   5      619.13      774.85     63.84 o 
   6  -1   5      527.07      568.81     70.35 o 
   7  -1   5    23262.48    23504.51    117.17 o 
   8  -1   5      554.86      610.12    143.96 o 
   9  -1   5     9555.96     9844.89     78.36 o 
  10  -1   5     4590.15     4707.27     66.65 o 
  11  -1   5     7180.69     7356.10    100.88 o 
  12  -1   5     2446.74     2454.22     71.85 o 
  13  -1   5     3671.81     3313.13    329.59 o 
  14  -1   5      464.59      598.31     98.68 o 
  15  -1   5     2439.26     2587.94    163.48 o 
 -15   0   5       48.89       54.01     55.15 o 
 -14   0   5     1799.43     1639.78    118.74 o 
 -13   0   5      580.51      601.30     98.41 o 
 -12   0   5     2801.90     2676.32     43.82 o 
 -11   0   5      631.28      780.36     66.09 o 
 -10   0   5     3130.42     3401.31    163.86 o 
  -9   0   5     1346.39     1368.05     51.52 o 
  -8   0   5     6947.89     7112.40    168.74 o 
  -7   0   5      325.00      308.62     36.29 o 
  -6   0   5     1062.52     1037.89     35.13 o 
  -5   0   5     3379.44     3624.75     43.53 o 
  -4   0   5      141.76       51.28     29.89 o 
  -3   0   5       35.44      101.10     29.28 o 
  -2   0   5     6738.39     7087.72     62.09 o 
  -1   0   5      937.02      907.90     38.93 o 
   0   0   5      435.64      472.43     14.16 o 
   1   0   5      305.33      330.64     22.53 o 
   2   0   5     4282.64     4083.86     23.41 o 
   3   0   5       80.12       55.47     21.91 o 
   4   0   5     3943.38     4439.06    126.31 o 
   5   0   5    17786.49    17938.94    503.34 o 
   6   0   5       26.31       64.44     40.81 o 
   7   0   5     6705.67     6628.80    132.06 o 
   8   0   5       19.58       77.39     59.00 o 
   9   0   5     3231.73     3127.71     67.60 o 
  10   0   5       92.46       68.48     72.59 o 
  11   0   5     2193.26     2197.33     54.56 o 
  12   0   5     3045.40     2775.46    124.68 o 
  13   0   5      974.66      956.96     49.26 o 
  14   0   5     4921.44     4102.24    296.20 o 
  15   0   5      212.84      178.50    152.97 o 
 -15   1   5     2393.65     1996.63     84.22 o 
 -14   1   5       27.41       -3.33     42.78 o 
 -13   1   5      944.70     1006.37     50.38 o 
 -12   1   5      163.57      291.28     48.07 o 
 -11   1   5     5439.19     5389.28    272.51 o 
 -10   1   5      245.10      258.72     58.39 o 
  -9   1   5    28921.17    30865.12   3573.47 o 
  -8   1   5      429.14      475.69     36.91 o 
  -7   1   5    31936.01    32297.03    355.13 o 
  -6   1   5     8559.10     8684.48     48.07 o 
  -5   1   5    17816.29    16452.89     61.38 o 
  -4   1   5     8219.38     8229.83    158.98 o 
  -3   1   5    38934.66    39025.14    573.57 o 
  -2   1   5      335.73      389.47     35.68 o 
  -1   1   5    40239.80    37840.95    323.46 o 
   0   1   5     9572.41     9132.13     47.30 o 
   1   1   5    72825.02    71487.74    770.31 o 
   2   1   5      340.05      359.61     17.31 o 
   3   1   5     9299.26     9377.81    195.53 o 
   4   1   5      795.72      857.65     25.24 o 
   5   1   5     5778.80     5501.25    156.59 o 
   6   1   5     6082.79     5870.94    107.77 o 
   7   1   5    28005.05    28895.17   1109.21 o 
   8   1   5      512.52      439.81     57.28 o 
   9   1   5    11698.85    11086.05    105.15 o 
  10   1   5       81.62      107.44     66.59 o 
  11   1   5     6987.13     6644.96    107.46 o 
  12   1   5      865.52      890.55     31.85 o 
  13   1   5     6515.00     5398.51    416.36 o 
  14   1   5       51.00        0.50    138.45 o 
  15   1   5     3167.16     3040.08    158.73 o 
 -15   2   5     3090.49     2609.45     59.32 o 
 -14   2   5       31.59       89.63     54.80 o 
 -13   2   5     5015.87     5004.11    289.04 o 
 -12   2   5      462.55      409.50     49.07 o 
 -11   2   5     6013.70     6144.04     61.66 o 
 -10   2   5      191.82      205.20     45.93 o 
  -9   2   5     8749.24     8466.12    345.87 o 
  -8   2   5       87.73      167.00     61.71 o 
  -7   2   5    18945.07    18025.20   1233.13 o 
  -6   2   5    10435.46    10704.80    279.77 o 
  -5   2   5    39889.21    39434.21   1000.43 o 
  -4   2   5      357.49      348.69     61.59 o 
  -3   2   5    27764.69    26587.36    807.15 o 
  -2   2   5     6522.66     6099.68     61.34 o 
  -1   2   5    18413.05    16989.72    130.69 o 
   0   2   5     4042.98     3767.10     31.07 o 
   1   2   5    80464.59    64836.05   9747.48 o 
   2   2   5      761.88      671.53     16.24 o 
   3   2   5    58983.37    60794.24    936.86 o 
   4   2   5     2559.11     2291.03     65.68 o 
   5   2   5    14315.99    13602.83    189.35 o 
   6   2   5     4320.32     3998.37    138.93 o 
   7   2   5     2093.48     2215.81     80.35 o 
   8   2   5     2752.53     2709.07     26.72 o 
   9   2   5      817.51      808.88     20.06 o 
  10   2   5     1064.50     1037.91     24.00 o 
  11   2   5     3305.59     2957.72    117.29 o 
  12   2   5     2797.57     2368.97     90.00 o 
  13   2   5      765.30      621.89    125.43 o 
  14   2   5     2190.49     2034.65    139.95 o 
  15   2   5       19.39      -41.56    148.71 o 
 -15   3   5      130.31      144.58     69.98 o 
 -14   3   5      372.04      386.64    163.48 o 
 -13   3   5       19.92      -32.94     59.37 o 
 -12   3   5      167.96      285.40     57.43 o 
 -11   3   5      883.64      921.30     57.67 o 
 -10   3   5      484.73      471.87     51.59 o 
  -9   3   5      118.96      390.44     47.20 o 
  -8   3   5     4295.71     3999.67    134.07 o 
  -7   3   5     4324.24     4322.77    138.57 o 
  -6   3   5    19345.16    22047.66   2052.93 o 
  -5   3   5     8896.14     8486.29    462.41 o 
  -4   3   5      214.04      256.28     45.52 o 
  -3   3   5     5055.18     5198.62    132.31 o 
  -2   3   5     1182.23     1292.99     35.22 o 
  -1   3   5    10193.19     9809.85     60.84 o 
   0   3   5     4966.41     4580.73    126.93 o 
   1   3   5       46.02       80.89     21.19 o 
   2   3   5    59217.96    60782.70    340.29 o 
   3   3   5     1795.67     1720.42     24.57 o 
   4   3   5    19390.15    18638.24    258.97 o 
   5   3   5        7.71       42.13     50.70 o 
   6   3   5    22747.29    22995.46     41.86 o 
   7   3   5       21.95        3.17     37.87 o 
   8   3   5    23795.90    23499.72    308.57 o 
   9   3   5     1584.40     1618.89     48.72 o 
  10   3   5    21797.51    18224.56   1812.21 o 
  11   3   5      751.11      658.94    104.65 o 
  12   3   5     6591.06     6762.64    129.43 o 
  13   3   5        3.00       78.11    122.42 o 
  14   3   5     2302.36     2533.61    139.45 o 
  15   3   5       79.94      -41.56    301.93 o 
 -15   4   5     2322.30     2150.37    135.69 o 
 -14   4   5        9.90        6.66     67.37 o 
 -13   4   5     4711.74     4787.56     99.87 o 
 -12   4   5      597.85      612.56    118.54 o 
 -11   4   5     4596.42     5001.50    272.64 o 
 -10   4   5      291.54      243.65     58.32 o 
  -9   4   5     3390.32     3406.67     57.19 o 
  -8   4   5      946.01     1143.10     69.12 o 
  -7   4   5      349.46      294.03     46.35 o 
  -6   4   5     3025.21     3914.35     50.34 o 
  -5   4   5    35014.88    36605.59     86.13 o 
  -4   4   5    13793.81    15423.96   1489.50 o 
  -3   4   5    33664.46    35952.19   3015.42 o 
  -2   4   5     4791.64     4856.30    179.26 o 
  -1   4   5    21575.91    20786.46    457.28 o 
   0   4   5     5242.52     5599.29     46.57 o 
   1   4   5    10751.21    10582.69    116.10 o 
   2   4   5    16491.52    17860.51    167.54 o 
   3   4   5    12756.75    12428.34    173.89 o 
   4   4   5     6510.06     6925.42    126.27 o 
   5   4   5    35845.27    36759.04    521.66 o 
   6   4   5     1696.17     1816.19     20.63 o 
   7   4   5     8908.42     8787.86    123.45 o 
   8   4   5      202.27      244.85     74.11 o 
   9   4   5       44.89      133.19     83.37 o 
  10   4   5      903.34     1066.02     97.39 o 
  11   4   5       93.95       -4.01    106.90 o 
  12   4   5     5973.84     6186.07    134.94 o 
  13   4   5      246.81      329.72    127.18 o 
  14   4   5      474.65      598.35    137.95 o 
  15   4   5        0.70       20.03    149.46 o 
 -15   5   5     1526.65     1418.58    114.66 o 
 -14   5   5      875.47      931.77    144.96 o 
 -13   5   5     2869.74     2627.25    124.93 o 
 -12   5   5     1813.78     1906.64    147.46 o 
 -11   5   5     7683.68     7338.46    128.18 o 
 -10   5   5      647.01      570.66     71.98 o 
  -9   5   5    10323.64    10464.75     89.75 o 
  -8   5   5     3067.84     2899.92    100.77 o 
  -7   5   5    10852.19    10838.17    202.04 o 
  -6   5   5     4165.41     4207.32    122.67 o 
  -5   5   5      363.10      504.68     70.60 o 
  -4   5   5     9875.58     9956.79     76.61 o 
  -3   5   5     1912.97     1733.75    107.40 o 
  -2   5   5    15472.78    15840.99    200.29 o 
  -1   5   5    14399.30    13484.97     73.10 o 
   0   5   5    10714.31    11531.66    908.92 o 
   1   5   5     4275.75     4506.59    303.88 o 
   2   5   5    25687.03    27491.09   1997.40 o 
   3   5   5      595.69      673.57     35.48 o 
   4   5   5    40333.18    42125.68   1408.33 o 
   5   5   5       31.42       91.78     17.50 o 
   6   5   5    23541.89    23642.69    336.17 o 
   7   5   5     5270.82     4933.96     47.66 o 
   8   5   5    17639.72    17834.80     83.56 o 
   9   5   5     4263.33     4387.75     95.64 o 
  10   5   5    15027.13    14480.39    131.19 o 
  11   5   5       14.62       68.60    106.15 o 
  12   5   5     9867.24    10049.07    146.71 o 
  13   5   5      537.93      558.55    133.19 o 
  14   5   5     3006.84     3287.44    145.71 o 
  15   5   5       62.28      341.24    151.47 o 
 -14   6   5      370.34      431.28     79.34 o 
 -12   6   5     2513.74     2583.71     82.23 o 
 -11   6   5      276.68      346.40    107.90 o 
 -10   6   5     9774.34     9927.14     89.71 o 
  -9   6   5      165.36      211.39     68.00 o 
  -8   6   5     7207.88     7433.90    100.58 o 
  -7   6   5       42.28      -28.28     59.81 o 
  -6   6   5     9064.89     9269.52    322.84 o 
  -5   6   5     1973.83     1854.14     72.60 o 
  -4   6   5    43976.97    44180.20   3280.05 o 
  -3   6   5      383.83      413.45     45.02 o 
  -2   6   5    41037.91    39073.32   2431.59 o 
  -1   6   5      670.82      695.07     47.94 o 
   0   6   5    32421.92    30562.38     97.64 o 
   1   6   5     2931.54     3144.92     31.74 o 
   2   6   5    17372.08    15915.74    391.99 o 
   3   6   5      159.79      206.94     25.90 o 
   4   6   5    30133.15    30222.78    449.35 o 
   5   6   5     2702.40     2518.22     25.55 o 
   6   6   5    19743.80    19820.93    317.42 o 
   7   6   5     6508.69     6293.82    151.47 o 
   8   6   5    19472.57    19394.65    123.68 o 
   9   6   5      971.78     1030.97     90.38 o 
  10   6   5    12015.92    12045.17    127.43 o 
  11   6   5     2637.98     2819.52    224.32 o 
  12   6   5     9251.95     9284.74    148.71 o 
  13   6   5      255.97      247.85    135.69 o 
  14   6   5     6685.07     6623.94    161.23 o 
  15   6   5       71.90      234.08    158.23 o 
 -13   7   5      283.15      431.54     87.56 o 
 -11   7   5      896.95     1192.64    221.57 o 
  -9   7   5     3668.70     3740.02     81.71 o 
  -8   7   5      268.02      272.68     81.12 o 
  -7   7   5    15162.36    13987.73    923.82 o 
  -6   7   5      535.00      516.55     63.47 o 
  -5   7   5     5775.41     5056.96     83.62 o 
  -4   7   5     2369.79     2401.52    191.02 o 
  -3   7   5       23.01      117.20     56.21 o 
  -2   7   5    10407.94    14012.25    992.54 o 
  -1   7   5      750.71     1374.12    104.27 o 
   0   7   5     5665.41     6254.95    135.57 o 
   1   7   5     4102.91     4053.27    148.35 o 
   2   7   5    17129.46    16277.87    671.14 o 
   3   7   5      838.29      942.43     57.51 o 
   4   7   5       20.53       32.71     26.92 o 
   5   7   5       59.95       50.42     24.65 o 
   6   7   5      541.52      580.82     28.26 o 
   7   7   5      218.67      311.09     24.03 o 
   8   7   5       23.84       18.86     59.64 o 
   9   7   5      125.35      211.94     67.52 o 
  10   7   5     1160.54     1077.54    205.04 o 
  11   7   5       69.19      -62.84    112.66 o 
  12   7   5      177.30      160.48    120.92 o 
  13   7   5      481.94      274.64    134.69 o 
  14   7   5      184.02      272.89    143.70 o 
  15   7   5      755.17      675.21    160.73 o 
 -14   8   5      266.45      219.43     98.98 o 
 -12   8   5       83.89       43.95     90.92 o 
 -10   8   5     1110.03     1256.97     86.30 o 
  -9   8   5       68.64      145.21    122.42 o 
  -8   8   5     6157.64     6091.42    184.51 o 
  -7   8   5      915.04      745.47     99.52 o 
  -6   8   5     4549.46     4571.45    292.17 o 
  -5   8   5     3130.24     3831.52    445.39 o 
  -4   8   5    11849.69    12614.68    970.76 o 
  -3   8   5     3422.87     3634.65    285.03 o 
  -2   8   5    32204.86    36528.36   2429.21 o 
  -1   8   5      614.57      649.89     59.42 o 
   0   8   5    64274.76    73161.05   3518.52 o 
   1   8   5     5367.90     5754.00    304.03 o 
   2   8   5    21219.25    21813.27   1008.70 o 
   3   8   5      684.02      673.87     47.78 o 
   4   8   5     2711.01     2397.45    214.18 o 
   5   8   5     3012.98     3043.36     49.80 o 
   6   8   5     3804.40     3933.82     62.56 o 
   7   8   5     5721.59     5418.64     35.80 o 
   8   8   5    12253.14    12250.97    440.27 o 
   9   8   5     6185.42     6533.92    155.60 o 
  10   8   5     8409.50     8366.68     91.82 o 
  11   8   5       96.86      307.94    116.67 o 
  12   8   5     3269.02     3190.80    135.69 o 
  13   8   5      424.89      522.24    137.20 o 
  14   8   5     5382.29     5223.45    162.98 o 
  15   8   5      337.73      493.70    157.47 o 
 -13   9   5        9.17      -93.06    136.57 o 
 -11   9   5       11.65      238.01     97.03 o 
 -10   9   5     3471.36     3467.69    152.97 o 
  -9   9   5       11.24       71.10    108.65 o 
  -8   9   5     4616.62     4478.11    249.11 o 
  -7   9   5      397.78      341.31     91.64 o 
  -6   9   5    14087.28    15923.95    174.75 o 
  -5   9   5      627.88      710.40    103.02 o 
  -4   9   5    12029.90    11712.32    962.37 o 
  -3   9   5       71.19       12.29     65.05 o 
  -2   9   5    16589.23    16595.07     91.85 o 
  -1   9   5     4070.15     4081.85     65.32 o 
   0   9   5    22786.72    23461.77     95.64 o 
   1   9   5      475.30      557.72     50.82 o 
   2   9   5    41565.60    40159.51     97.48 o 
   3   9   5      236.77      429.69     96.14 o 
   4   9   5    28022.62    28954.39   1248.49 o 
   5   9   5     1105.92     1096.50     54.11 o 
   6   9   5    11793.62    11601.37    266.23 o 
   7   9   5     1033.29     1072.89     41.28 o 
   8   9   5     6203.07     5914.18    121.78 o 
   9   9   5        4.44      215.81    106.90 o 
  10   9   5     4281.95     4589.98    380.92 o 
  11   9   5       25.57       88.46    178.25 o 
  12   9   5     3471.62     3477.46    152.22 o 
  13   9   5      302.55      273.14    139.20 o 
  14   9   5      903.93     1100.32    153.47 o 
 -12  10   5     1236.06     1202.34    116.52 o 
 -11  10   5        0.42      198.28    162.98 o 
 -10  10   5     2097.92     2061.19    131.94 o 
  -9  10   5       88.57      220.64     93.38 o 
  -8  10   5     1055.64      902.29    145.96 o 
  -7  10   5      776.87      925.32    149.96 o 
  -6  10   5      873.09      993.42    148.21 o 
  -5  10   5     2017.51     2107.50    124.18 o 
  -4  10   5     1493.97     1362.76     81.08 o 
  -3  10   5        1.06      -23.16     73.82 o 
  -2  10   5     1419.15     1364.52     75.31 o 
  -1  10   5       39.14      -38.80     94.01 o 
   0  10   5        2.53       90.55    124.55 o 
   1  10   5     9834.92     9554.43    131.44 o 
   2  10   5      482.49      656.66     49.46 o 
   3  10   5    10548.81    10826.83    170.15 o 
   4  10   5     3843.41     3873.39    168.39 o 
   5  10   5    12786.97    13883.61    526.74 o 
   6  10   5     1573.22     1506.14     88.25 o 
   7  10   5     6021.00     5556.00    229.69 o 
   8  10   5       11.49       52.12     57.25 o 
   9  10   5    10618.66    10377.03    313.76 o 
  10  10   5      193.13      270.87    157.47 o 
  11  10   5     7553.35     7559.18    177.63 o 
  12  10   5      164.73      245.35    141.95 o 
  13  10   5     2937.74     3561.83    169.24 o 
  14  10   5      272.94      504.97    170.74 o 
 -10  11   5     1781.92     1823.82    297.92 o 
  -8  11   5      444.04      665.70    173.25 o 
  -7  11   5     1015.14      946.77    110.68 o 
  -6  11   5     1072.61      999.93    139.95 o 
  -5  11   5     3836.90     3877.86    100.44 o 
  -4  11   5    10551.17    10223.87    226.07 o 
  -3  11   5     7118.50     7013.06     97.87 o 
  -2  11   5     7225.97     6799.60     93.20 o 
  -1  11   5     4828.62     4574.77    120.67 o 
   0  11   5     1879.99     1730.85     74.29 o 
   1  11   5     1299.98     1275.82     85.10 o 
   2  11   5     8392.17     8318.32     81.40 o 
   3  11   5     5122.21     4937.97     59.05 o 
   4  11   5     5830.94     5928.73    102.68 o 
   5  11   5     5248.25     5452.87    217.89 o 
   6  11   5     6878.87     7194.54    262.96 o 
   7  11   5     2900.07     2435.64    190.68 o 
   8  11   5     3312.94     3044.53    110.97 o 
   9  11   5     1015.18      938.89     75.54 o 
  10  11   5     1631.35     1713.40     92.14 o 
  11  11   5     3550.87     3551.61    100.86 o 
  12  11   5      825.76     1098.83    216.43 o 
  13  11   5     2736.39     2850.06    161.48 o 
  -8  12   5     4992.42     5412.05    599.23 o 
  -7  12   5      522.85      323.21    159.48 o 
  -6  12   5     5762.37     5827.81    168.49 o 
  -5  12   5      333.38      294.17    142.95 o 
  -4  12   5     3869.12     3999.70    144.71 o 
  -2  12   5     8655.54     9034.88    160.98 o 
  -1  12   5        1.45      154.43     85.14 o 
   0  12   5     6477.33     6082.32    188.39 o 
   1  12   5      364.29      428.11     60.74 o 
   2  12   5      552.89      519.95     91.85 o 
   3  12   5     1495.56     1391.32     77.21 o 
   4  12   5     1221.39     1071.91     57.70 o 
   5  12   5     1546.09     1574.69     63.40 o 
   6  12   5     4561.79     4964.47    155.88 o 
   7  12   5      916.14     1068.57     56.73 o 
   8  12   5     3527.02     3327.99    122.57 o 
   9  12   5     1530.56     1459.74    115.27 o 
  10  12   5     1136.55     1066.58    113.41 o 
  11  12   5     2425.87     2554.14    105.23 o 
  12  12   5      224.20      190.07    106.02 o 
 -10  13   5       20.64       87.37    196.28 o 
  -5  13   5     2126.12     1941.39    114.92 o 
  -4  13   5     1069.38      767.34    152.47 o 
  -3  13   5     8306.56     7844.18    170.99 o 
  -2  13   5      767.85      722.78    138.95 o 
   0  13   5     1630.42     1433.37     82.25 o 
   1  13   5     9721.31     9450.55    163.24 o 
   2  13   5      920.12      885.55     96.71 o 
   3  13   5     4842.76     4560.79    256.05 o 
   4  13   5      252.05      164.80     61.06 o 
   5  13   5     6420.92     6463.88    102.60 o 
   6  13   5     1006.45     1023.00    142.08 o 
   7  13   5     9687.35    10506.60    438.06 o 
   8  13   5        3.34       -9.79     48.20 o 
   9  13   5     4332.49     3850.12    402.45 o 
  10  13   5       23.23       50.04     36.15 o 
  11  13   5     4375.90     4617.71    117.17 o 
  12  13   5      105.73      207.55    112.92 o 
  -8  14   5     2078.55     2358.36    203.54 o 
  -7  14   5     1678.51     1677.39    186.02 o 
  -6  14   5     2093.60     1966.30    184.26 o 
  -5  14   5     2249.80     1926.64    162.36 o 
  -4  14   5     1019.32     1041.48    165.74 o 
  -3  14   5     2529.88     2323.06    167.99 o 
  -2  14   5     1130.37     1269.06    157.47 o 
  -1  14   5     4478.29     4358.21    161.98 o 
   0  14   5     2596.99     2433.40     79.06 o 
   1  14   5     6840.06     6844.09    181.13 o 
   2  14   5      978.82     1086.17     82.88 o 
   3  14   5     8476.54     8622.47    450.39 o 
   4  14   5       82.22      128.70    162.61 o 
   5  14   5     4473.92     4113.07    320.46 o 
   6  14   5       36.94       84.62     72.31 o 
   7  14   5     2970.16     3186.94    342.61 o 
   8  14   5      282.02      244.02     71.26 o 
   9  14   5     2160.74     2179.94    202.04 o 
  10  14   5      118.99      267.13    150.97 o 
  11  14   5      634.30      872.74    159.73 o 
  -5  15   5       98.41      136.19    171.74 o 
   0  15   5      798.53     1098.82    151.97 o 
   1  15   5     1899.45     1930.13    173.12 o 
   2  15   5       31.03     -120.42    123.43 o 
   3  15   5     1109.19     1184.71    221.44 o 
   4  15   5      766.39      791.63    131.69 o 
   5  15   5       62.09      169.35     90.97 o 
   6  15   5       56.15       35.33     68.75 o 
   7  15   5      700.74      820.07     69.17 o 
   8  15   5     1273.22     1128.61     99.64 o 
   9  15   5      595.35      564.66     69.47 o 
  10  15   5      485.89      431.87    157.47 o 
  -6  16   5       93.90      235.34    202.79 o 
  -5  16   5     3052.67     3115.03    356.88 o 
  -4  16   5      208.31      -10.01    197.53 o 
  -3  16   5     2367.57     2465.51    189.52 o 
  -2  16   5       19.15      -60.84    171.74 o 
  -1  16   5     3384.11     3077.39    131.44 o 
   2  16   5       28.59      131.69    148.21 o 
   3  16   5    10731.97    11280.33    183.76 o 
   4  16   5       38.97       64.87     97.54 o 
   5  16   5     8686.88     8463.70    238.61 o 
   6  16   5      218.81      107.87     95.16 o 
   7  16   5     5535.22     5413.83    281.04 o 
   8  16   5       13.84      100.67     72.11 o 
   0  17   5       30.94      -74.22    108.10 o 
   1  17   5      933.93     1012.44    137.20 o 
   3  17   5      838.35      864.98    150.21 o 
   4  17   5      793.17      777.86    154.22 o 
   5  17   5     2092.14     1955.70     87.57 o 
   6  17   5      567.45      670.85     81.30 o 
  -3 -13   6      465.59      341.81     72.57 o 
  -2 -13   6     4357.92     3599.21    402.95 o 
  -1 -13   6        3.83      106.97    119.63 o 
   0 -13   6     4198.22     3643.51    324.59 o 
   1 -13   6      106.33      125.02     87.37 o 
  -7 -12   6      948.42     1073.78    129.68 o 
  -6 -12   6     2537.78     2330.10    202.41 o 
  -5 -12   6      780.47      776.92     68.24 o 
  -4 -12   6     1176.39      927.82     78.11 o 
  -3 -12   6      701.23      582.37     65.94 o 
  -2 -12   6     2064.70     2047.57    269.51 o 
  -1 -12   6      479.09      472.56    142.58 o 
   0 -12   6     3715.46     3237.36    262.25 o 
   1 -12   6     1470.80     1471.28     83.95 o 
   2 -12   6      493.37      353.97     78.36 o 
   3 -12   6     2421.58     2282.28     81.45 o 
  -8 -11   6       87.36      163.13     85.11 o 
  -7 -11   6     2179.90     2281.58     94.31 o 
  -6 -11   6      589.31      534.54     66.01 o 
  -5 -11   6     5593.16     5488.73    110.15 o 
  -4 -11   6       40.57      112.39     60.11 o 
  -3 -11   6     5861.91     5651.63    251.11 o 
  -2 -11   6       56.97       48.22     59.02 o 
  -1 -11   6     6906.01     6572.74    286.66 o 
   0 -11   6       60.18      393.81    166.24 o 
   1 -11   6     3991.89     3909.70    227.95 o 
   2 -11   6      112.77      210.39     92.63 o 
   3 -11   6     3742.67     3842.23    188.27 o 
   4 -11   6       70.06      168.24    180.01 o 
   5 -11   6     2873.09     2833.79    391.31 o 
   6 -11   6      409.35      635.66    195.53 o 
 -10 -10   6     2306.34     2150.97     62.27 o 
  -9 -10   6      455.32      396.00     74.11 o 
  -8 -10   6     3338.48     3393.82     85.63 o 
  -7 -10   6      777.04      659.91    109.38 o 
  -6 -10   6     3856.85     3806.65     61.64 o 
  -5 -10   6      625.93      581.31     53.19 o 
  -4 -10   6     2355.42     2301.75    138.20 o 
  -3 -10   6      411.54      309.33     69.47 o 
  -2 -10   6      480.37      506.97     56.83 o 
  -1 -10   6     1754.57     1741.20     56.29 o 
   0 -10   6     2477.13     2598.32     74.86 o 
   1 -10   6     4709.72     4702.95     75.61 o 
   2 -10   6      949.13      876.67    155.72 o 
   3 -10   6     2936.70     2820.52    175.00 o 
   4 -10   6       82.02     -198.53    170.49 o 
   5 -10   6      319.87      452.90    172.50 o 
   6 -10   6       77.62      206.29    344.49 o 
   7 -10   6       10.75     -204.04    184.51 o 
   8 -10   6      315.35      356.51    377.04 o 
 -11  -9   6      273.20      313.41     52.84 o 
 -10  -9   6      662.13      672.19     77.42 o 
  -9  -9   6     1896.90     1923.48     69.81 o 
  -8  -9   6      624.83      529.07     71.94 o 
  -7  -9   6     2872.45     2937.83     81.27 o 
  -6  -9   6     3246.94     3238.80    137.57 o 
  -5  -9   6     3472.28     3475.52     73.03 o 
  -4  -9   6     6843.66     6629.70     73.10 o 
  -3  -9   6     6070.04     5938.71     61.86 o 
  -2  -9   6      841.60      833.12     92.26 o 
  -1  -9   6     6660.83     6245.45    180.13 o 
   0  -9   6      143.01      135.01     67.97 o 
   1  -9   6     4414.65     4298.31     62.86 o 
   2  -9   6      596.75      444.88    153.72 o 
   3  -9   6     9651.07     9191.35    184.26 o 
   4  -9   6      273.44      275.39    161.48 o 
   5  -9   6      784.27      892.02    162.73 o 
   6  -9   6      511.57      469.67    167.74 o 
   8  -9   6     1808.32     1965.55    181.51 o 
   9  -9   6     2276.48     2561.15    184.76 o 
 -12  -8   6        4.22      127.89     51.16 o 
 -11  -8   6     4538.71     4160.49    328.26 o 
 -10  -8   6       13.63       17.02     57.24 o 
  -9  -8   6     4575.19     4135.93    319.18 o 
  -8  -8   6      263.23      264.38     51.10 o 
  -7  -8   6     7903.03     8064.99    136.96 o 
  -6  -8   6      437.13      494.39     69.08 o 
  -5  -8   6    16386.56    16117.04    268.42 o 
  -4  -8   6     1243.15     1331.22     44.31 o 
  -3  -8   6    18337.37    19090.21    165.49 o 
  -2  -8   6      211.31      244.51    105.15 o 
  -1  -8   6     9865.31     9738.13     66.59 o 
   0  -8   6     1786.75     1712.75     51.82 o 
   1  -8   6    24132.84    23981.69    189.27 o 
   2  -8   6      154.62      302.93    137.95 o 
   3  -8   6    19266.47    19625.98    194.78 o 
   4  -8   6      200.77       32.80    151.97 o 
   5  -8   6    18714.26    19054.41    202.29 o 
   6  -8   6      909.26      689.73    162.48 o 
   7  -8   6     4060.60     4247.56    170.49 o 
   8  -8   6      330.44      359.26    163.48 o 
   9  -8   6     3999.06     3869.52    341.49 o 
  10  -8   6      131.07      -15.27    170.74 o 
 -13  -7   6     1197.81      982.48     69.47 o 
 -12  -7   6       62.24       85.31     47.81 o 
 -11  -7   6     2584.04     2444.21     95.24 o 
 -10  -7   6      121.05      235.66     51.80 o 
  -9  -7   6     2115.29     2329.92     80.17 o 
  -8  -7   6      854.75      872.39     46.03 o 
  -7  -7   6     3324.32     3199.71     47.96 o 
  -6  -7   6     2294.48     2399.60     54.78 o 
  -5  -7   6     2486.42     2550.71     81.61 o 
  -4  -7   6      458.83      499.78     66.37 o 
  -3  -7   6     2735.20     2749.44     42.02 o 
  -2  -7   6     3104.87     2899.76     96.14 o 
  -1  -7   6      826.74      876.70     34.41 o 
   0  -7   6     1046.35      769.02    189.27 o 
   1  -7   6      125.24       82.48     81.24 o 
   2  -7   6     5237.35     5240.97    133.94 o 
   3  -7   6     1069.75     1340.66    259.37 o 
   4  -7   6     2129.89     2194.88    138.70 o 
   5  -7   6     1418.42     1270.31    140.95 o 
   6  -7   6     2595.54     2572.92    154.22 o 
   7  -7   6     6025.97     5705.38    168.49 o 
   8  -7   6     6941.33     6939.89    324.21 o 
   9  -7   6        5.35     -254.11    152.72 o 
  10  -7   6     3228.64     3245.63    163.98 o 
  11  -7   6        6.47      -10.01    162.48 o 
 -13  -6   6     2648.18     2521.43    146.50 o 
 -12  -6   6       15.46       49.51     45.85 o 
 -11  -6   6     4430.59     4546.41    171.91 o 
 -10  -6   6      221.99      255.78     51.20 o 
  -9  -6   6     5023.39     5011.86     64.46 o 
  -8  -6   6        1.20       81.20     57.96 o 
  -7  -6   6     1060.03     1128.28     42.17 o 
  -6  -6   6      468.30      542.94     55.74 o 
  -5  -6   6      974.06     1072.90     40.49 o 
  -4  -6   6     9729.87     9526.00    271.11 o 
  -3  -6   6     9544.98     9627.79    163.12 o 
  -2  -6   6     6123.14     6138.08     41.12 o 
  -1  -6   6     6569.10     6450.20    107.40 o 
   0  -6   6      799.26      337.27    184.89 o 
   1  -6   6    12655.01    12563.91    133.69 o 
   2  -6   6      306.38      200.54    107.15 o 
   3  -6   6    19685.73    20035.31    160.98 o 
   4  -6   6     1525.60     1455.07    249.61 o 
   5  -6   6    11357.00    11339.92    152.22 o 
   6  -6   6     1493.74     1563.48    137.45 o 
   7  -6   6     4035.73     4709.96    280.65 o 
   8  -6   6      930.53      836.19    141.45 o 
   9  -6   6     1189.81     1259.55    140.45 o 
  10  -6   6      575.10      643.17    141.95 o 
  11  -6   6     1296.46     1237.26    144.71 o 
  12  -6   6     1301.33     1463.09    152.47 o 
 -14  -5   6       35.36     -204.79    128.43 o 
 -13  -5   6     2349.86     2284.94    160.94 o 
 -12  -5   6      401.57      449.46     86.35 o 
 -11  -5   6    10229.35    10166.63    444.55 o 
 -10  -5   6      466.12      467.59     44.59 o 
  -9  -5   6    28130.04    27309.43    560.17 o 
  -8  -5   6     1436.83     1415.87     58.87 o 
  -7  -5   6    23276.93    23589.61    171.60 o 
  -6  -5   6     3306.08     3288.11     72.92 o 
  -5  -5   6    13344.11    13493.30     74.69 o 
  -4  -5   6     3433.76     3263.78    114.45 o 
  -3  -5   6     9874.50     9779.83    144.31 o 
  -2  -5   6     1939.43     2122.10     27.61 o 
  -1  -5   6    14880.04    13978.63    465.54 o 
   0  -5   6     1669.10     1780.99     60.71 o 
   1  -5   6    11385.11    11236.52    116.67 o 
   3  -5   6     2920.37     2851.31    105.65 o 
   4  -5   6     2976.95     3134.47    111.66 o 
   6  -5   6      123.58       52.32    118.92 o 
   7  -5   6     9830.68    10237.84    150.71 o 
   8  -5   6      200.96      184.26    126.93 o 
  10  -5   6     2047.57     2201.14    263.63 o 
  11  -5   6     2196.35     2444.74    140.95 o 
  12  -5   6     2478.81     2621.49    143.20 o 
  13  -5   6      496.54      610.12    132.19 o 
 -14  -4   6       81.08      110.96     47.03 o 
 -13  -4   6      407.54      391.42     58.26 o 
 -12  -4   6       61.04      119.01     55.08 o 
 -11  -4   6      108.00      120.42     51.78 o 
 -10  -4   6     2763.39     2911.22    118.54 o 
  -9  -4   6     2071.64     2021.56     71.35 o 
  -8  -4   6     3023.49     3059.17     81.99 o 
  -7  -4   6     5361.18     5350.46     56.08 o 
  -6  -4   6     4864.88     4974.63    129.06 o 
  -5  -4   6     5773.94     5538.38    187.77 o 
  -4  -4   6    11757.44    11926.78    156.97 o 
  -3  -4   6     2065.28     2007.03     52.42 o 
  -2  -4   6    37949.20    38560.13    207.63 o 
  -1  -4   6      786.09      646.94    175.00 o 
   0  -4   6    21898.60    21041.50    121.92 o 
   1  -4   6     2609.25     2825.28     88.38 o 
   2  -4   6    15755.17    15738.69    115.66 o 
   4  -4   6    12254.04    12649.28    118.92 o 
   5  -4   6     1224.40     1212.98    103.15 o 
   6  -4   6     9382.17     9253.44    127.68 o 
   7  -4   6     3320.74     3350.53    117.92 o 
   8  -4   6     8805.83     9101.72    249.11 o 
   9  -4   6      168.97       49.57    118.92 o 
  10  -4   6     7434.70     7679.95    140.70 o 
  11  -4   6      136.25       80.11    119.67 o 
  12  -4   6     4475.46     4735.75    138.45 o 
  13  -4   6        8.28       15.04     90.38 o 
 -14  -3   6     1845.57     1759.51    101.39 o 
 -13  -3   6      567.29      556.61     73.86 o 
 -12  -3   6      223.45      266.89     55.58 o 
 -11  -3   6      886.22      989.52     53.06 o 
 -10  -3   6      183.98      298.23     49.03 o 
  -9  -3   6     5489.48     5467.13    127.31 o 
  -8  -3   6     2092.20     2181.26     47.52 o 
  -7  -3   6    10620.09    10359.28     90.63 o 
  -6  -3   6     5804.67     5780.20     44.63 o 
  -5  -3   6    11177.25    11439.23    288.54 o 
  -4  -3   6     7016.21     6642.24    174.87 o 
  -3  -3   6     3300.07     3247.29     83.62 o 
  -2  -3   6    12696.66    12404.93     83.12 o 
  -1  -3   6     6319.19     6083.85    272.14 o 
   0  -3   6    33605.30    32404.27    416.22 o 
   1  -3   6     3512.84     3332.00     83.62 o 
   2  -3   6    44119.46    47603.36    159.73 o 
   3  -3   6     2322.09     1970.31     81.87 o 
   4  -3   6     9279.49     9139.53    181.76 o 
   5  -3   6       41.86       94.89     85.12 o 
   6  -3   6     3021.88     3301.96    100.14 o 
   7  -3   6     1747.79     1729.97    102.65 o 
   8  -3   6     9781.86    10114.17    129.94 o 
   9  -3   6     1250.62     1378.46    108.15 o 
  10  -3   6     8686.85     8788.03    128.93 o 
  11  -3   6      483.23      538.65     76.64 o 
  12  -3   6     2201.55     2218.43     84.33 o 
  13  -3   6      188.84      156.63     80.97 o 
  14  -3   6       44.87      151.77     85.50 o 
 -15  -2   6     1174.15      926.57    133.19 o 
 -14  -2   6       12.25      224.75     90.11 o 
 -13  -2   6     5567.79     5861.84    379.29 o 
 -12  -2   6      258.38      281.35     94.13 o 
 -11  -2   6     4607.46     4691.69    142.70 o 
 -10  -2   6        5.30       -4.92     59.31 o 
  -9  -2   6     1462.42     1422.04     37.62 o 
  -8  -2   6      832.19      880.67     44.06 o 
  -7  -2   6     3756.49     3793.66     57.64 o 
  -6  -2   6       96.78      110.99     34.51 o 
  -5  -2   6    10448.32    10109.22     55.58 o 
  -4  -2   6       35.26       69.46     23.60 o 
  -3  -2   6    14392.66    13735.31    400.07 o 
  -2  -2   6    11941.00    10388.78    858.22 o 
  -1  -2   6     5394.73     5184.64     65.09 o 
   0  -2   6    21277.40    21671.39     94.13 o 
   1  -2   6     2322.69     2082.25    101.90 o 
   2  -2   6     2595.42     2474.28     77.36 o 
   3  -2   6     2297.17     2402.68     78.36 o 
   4  -2   6     1324.39     1439.30     74.36 o 
   5  -2   6       64.34       79.86     76.86 o 
   6  -2   6      976.43      951.61     83.62 o 
   7  -2   6      702.37      860.98     85.62 o 
   8  -2   6     2939.60     2905.39     96.14 o 
   9  -2   6     2483.19     2435.97     96.14 o 
  10  -2   6     2781.65     2751.33     72.22 o 
  11  -2   6       30.08       64.94    172.25 o 
  12  -2   6      313.05      346.72     91.51 o 
  13  -2   6       39.67      164.36    123.93 o 
  14  -2   6      529.38      557.87    121.17 o 
 -15  -1   6      473.91      553.81     77.61 o 
 -14  -1   6     4369.79     3896.64     66.17 o 
 -13  -1   6     1063.35      925.91     72.56 o 
 -12  -1   6     7177.97     7556.28    605.03 o 
 -11  -1   6     1803.81     1732.07     60.06 o 
 -10  -1   6     5262.07     5292.51     65.86 o 
  -9  -1   6       51.82       91.84     46.78 o 
  -8  -1   6     5007.78     4849.18     44.61 o 
  -7  -1   6     1032.47     1057.67     33.62 o 
  -6  -1   6    25470.46    25971.35    177.89 o 
  -5  -1   6      100.35       46.22     26.56 o 
  -4  -1   6    44690.23    46556.17    375.17 o 
  -3  -1   6       10.41      -10.06     28.61 o 
  -2  -1   6    25660.21    23754.18     57.96 o 
  -1  -1   6      152.77      104.90     51.32 o 
   0  -1   6    20331.66    18534.17     81.37 o 
   1  -1   6      259.47      222.62     13.96 o 
   2  -1   6    70521.91    68715.61   1283.95 o 
   3  -1   6       43.58      -22.38    131.94 o 
   4  -1   6    71126.66    71950.12   1146.39 o 
   5  -1   6      113.11      193.10     53.83 o 
   6  -1   6    53885.62    54814.04    382.42 o 
   7  -1   6     1831.62     1784.09     50.10 o 
   8  -1   6    16660.56    16557.94    161.23 o 
   9  -1   6      135.43      217.78     57.48 o 
  10  -1   6    16632.69    16682.25    342.61 o 
  11  -1   6      571.77      575.84     64.66 o 
  12  -1   6     8930.69     8696.59    443.13 o 
  13  -1   6      107.18      133.59     87.62 o 
  14  -1   6     2258.90     1912.48     73.86 o 
 -15   0   6        7.62       36.99     49.76 o 
 -14   0   6     1061.95     1109.48     59.66 o 
 -13   0   6        5.45       62.57     41.74 o 
 -12   0   6     6557.14     6589.97    161.26 o 
 -11   0   6      580.45      665.24     50.31 o 
 -10   0   6    11381.86    10987.15    635.03 o 
  -9   0   6        3.09       18.69     70.48 o 
  -8   0   6    15054.23    15095.10     63.04 o 
  -7   0   6      307.52      265.57     38.85 o 
  -6   0   6    12153.00    11919.69    207.67 o 
  -5   0   6      446.29      459.29     63.84 o 
  -4   0   6    42454.43    44035.28    307.81 o 
  -3   0   6       30.15       20.74     34.43 o 
  -2   0   6    24882.23    24616.01    276.39 o 
  -1   0   6     5974.84     5554.50     41.23 o 
   0   0   6     4237.91     3670.98     51.32 o 
   1   0   6     2760.51     3031.43     39.81 o 
   2   0   6     2101.90     2597.85     32.30 o 
   3   0   6       81.11      103.05     23.41 o 
   4   0   6    17208.29    17022.44     47.70 o 
   5   0   6       14.37       33.86     68.10 o 
   6   0   6    32803.37    32342.45    267.01 o 
   7   0   6     3558.03     3702.88     49.81 o 
   8   0   6    14855.24    15065.28     90.50 o 
   9   0   6    10159.80     9802.59    403.32 o 
  10   0   6     3583.49     3590.14    116.04 o 
  11   0   6     4208.75     3976.33    182.76 o 
  12   0   6     1705.27     1710.21     88.13 o 
  13   0   6      645.44      563.08     42.30 o 
  14   0   6     2825.88     2437.58    307.44 o 
  15   0   6      729.32      632.65    156.72 o 
 -15   1   6     1229.71     1257.28     78.02 o 
 -14   1   6      401.00      397.97     55.02 o 
 -13   1   6      309.98      331.70     53.65 o 
 -12   1   6     1223.00     1397.39     52.84 o 
 -11   1   6     2080.63     2176.87     53.46 o 
 -10   1   6      345.06      533.01     84.12 o 
  -9   1   6      557.23      654.99    110.16 o 
  -8   1   6       15.15       37.63     43.25 o 
  -7   1   6      958.63      938.65     42.79 o 
  -6   1   6       97.62      102.87     39.20 o 
  -5   1   6      662.45      677.13     47.61 o 
  -4   1   6     7869.42     8463.78     57.77 o 
  -3   1   6    10003.95     9735.00     58.20 o 
  -2   1   6      711.91      676.21     44.06 o 
  -1   1   6     8388.21     8136.24    515.49 o 
   0   1   6      131.25      189.09     13.62 o 
   1   1   6     2904.25     2897.65    105.90 o 
   2   1   6      452.78      342.10     18.44 o 
   3   1   6      397.39      317.67     24.11 o 
   4   1   6    31736.54    32676.08    123.18 o 
   5   1   6     2903.91     2749.23     74.66 o 
   6   1   6    18523.03    19168.55    204.77 o 
   7   1   6     1138.40     1226.09     28.77 o 
   8   1   6     5115.65     4932.50     70.51 o 
   9   1   6      172.36      200.53     50.07 o 
  10   1   6     2231.73     2174.00    169.26 o 
  11   1   6     4800.50     4737.08     82.24 o 
  12   1   6      558.99      507.25     37.06 o 
  13   1   6     5702.64     5119.28    199.58 o 
  14   1   6      872.83      706.76    279.65 o 
  15   1   6     3153.46     3068.62    161.73 o 
 -15   2   6       36.28      130.46     64.34 o 
 -14   2   6     1820.27     1812.97     86.53 o 
 -13   2   6       57.35       85.08     55.73 o 
 -12   2   6     2976.11     3036.50     91.13 o 
 -11   2   6      302.76      356.89     49.68 o 
 -10   2   6    17787.59    17914.53    482.44 o 
  -9   2   6        3.53      110.65     48.78 o 
  -8   2   6    35915.90    34082.16   2160.83 o 
  -7   2   6      974.90     1056.46     56.13 o 
  -6   2   6    32856.20    33053.81    277.40 o 
  -5   2   6     4296.67     4315.39    125.80 o 
  -4   2   6    21604.01    20423.09    105.78 o 
  -3   2   6     2441.62     2415.83     54.20 o 
  -2   2   6    29928.37    29226.02    105.02 o 
  -1   2   6     5014.82     4771.61     70.01 o 
   0   2   6    36020.84    35530.68    217.43 o 
   1   2   6    24175.65    23606.53    463.43 o 
   2   2   6    25402.65    26170.58    179.99 o 
   3   2   6      758.03      759.85     24.42 o 
   4   2   6    16487.05    16847.32    143.68 o 
   5   2   6      203.05      154.43     27.08 o 
   6   2   6    22315.82    22382.00    324.16 o 
   7   2   6     4613.01     4679.88    101.51 o 
   8   2   6    20251.99    20691.88    257.43 o 
   9   2   6        2.77       35.68     31.43 o 
  10   2   6     4845.35     4920.48     93.07 o 
  11   2   6      752.17      748.74     40.50 o 
  12   2   6     6637.22     5882.49    470.30 o 
  13   2   6      331.52      245.24     77.92 o 
  14   2   6     1605.50     1741.98    140.70 o 
  15   2   6       49.97       -7.76    151.22 o 
 -15   3   6       59.63       40.70     66.29 o 
 -14   3   6     2370.28     2221.43     80.20 o 
 -13   3   6      183.64      205.34     70.07 o 
 -12   3   6     2513.18     2726.65    185.64 o 
 -11   3   6       14.46       41.45     56.78 o 
 -10   3   6     5099.49     5273.86     79.91 o 
  -9   3   6       74.08      101.06     50.47 o 
  -8   3   6     5777.94     6480.92    475.30 o 
  -7   3   6      574.24      710.75     49.99 o 
  -6   3   6    28526.14    26621.20   1370.20 o 
  -5   3   6       40.16        1.38     40.45 o 
  -4   3   6    20486.12    19956.56     64.00 o 
  -3   3   6    17846.05    17730.92     89.88 o 
  -2   3   6    24740.79    26219.88     91.13 o 
  -1   3   6    12640.48    11840.54    400.70 o 
   0   3   6    47663.23    47308.20   1146.26 o 
   1   3   6     1076.40     1022.44     24.73 o 
   2   3   6    33550.85    32787.38    498.78 o 
   3   3   6     4157.74     4310.95     39.55 o 
   4   3   6    20555.42    20469.87    356.86 o 
   5   3   6    12674.42    12432.76    216.69 o 
   6   3   6       34.55       97.39     58.08 o 
   7   3   6     8934.96     8923.36    153.52 o 
   8   3   6      674.99      658.02     44.77 o 
   9   3   6     2773.02     2677.57     92.13 o 
  10   3   6     1603.53     1573.44     62.27 o 
  11   3   6     3145.39     2910.91     42.19 o 
  13   3   6     4352.09     4554.24    265.88 o 
  14   3   6      347.17      270.89    143.45 o 
  15   3   6     3933.29     4424.31    168.49 o 
 -15   4   6      929.66      765.62    148.84 o 
 -14   4   6      157.29      195.45     68.57 o 
 -13   4   6      612.95      609.00     93.20 o 
 -12   4   6       14.28     -157.03     78.52 o 
 -11   4   6      893.20      830.61     63.69 o 
 -10   4   6       15.45      231.02     56.93 o 
  -9   4   6      353.32      505.73     54.62 o 
  -8   4   6     5058.84     5084.05    102.40 o 
  -7   4   6    12144.92    12443.48     86.86 o 
  -6   4   6    12085.23    12988.96   1324.89 o 
  -5   4   6     5834.55     5792.29    172.87 o 
  -4   4   6     4618.18     4603.30    108.28 o 
  -3   4   6     6174.81     5917.40    196.53 o 
  -2   4   6     1300.67     1296.34     39.10 o 
  -1   4   6    18268.27    18121.04    113.41 o 
   0   4   6       25.99       82.18     32.30 o 
   1   4   6    59241.34    62170.16    478.09 o 
   2   4   6     3792.23     3833.18     39.24 o 
   3   4   6    61338.51    62938.05    389.59 o 
   4   4   6      380.40      389.80     22.09 o 
   5   4   6    12942.23    12915.88    149.27 o 
   6   4   6      231.81      283.83     31.98 o 
   7   4   6    29314.55    30251.08    369.81 o 
   8   4   6     1161.24     1074.69     41.27 o 
   9   4   6    24233.71    24271.21    540.08 o 
  10   4   6     1535.10     1583.01    101.14 o 
  11   4   6     8191.21     8412.49    125.93 o 
  12   4   6      236.18      316.45    119.17 o 
  13   4   6     3087.15     3309.72    141.20 o 
  14   4   6       56.79      163.48    137.20 o 
  15   4   6     1338.09     1528.68    155.97 o 
 -15   5   6        4.16       18.90    155.37 o 
 -14   5   6     2256.80     2204.64    102.40 o 
 -13   5   6      782.55      702.51    103.01 o 
 -12   5   6     3808.33     4007.25    153.47 o 
 -11   5   6     1299.96     1107.33    184.26 o 
 -10   5   6     2887.82     3072.32    178.63 o 
  -9   5   6     1865.91     2143.39     85.12 o 
  -8   5   6     1164.35     1296.46    113.66 o 
  -7   5   6      248.17      869.91     54.24 o 
  -6   5   6    10005.77    10377.30    153.84 o 
  -5   5   6     5130.31     5874.19     86.12 o 
  -4   5   6    47154.38    50356.00   3429.26 o 
  -3   5   6      102.87       66.96     46.49 o 
  -2   5   6    49606.19    46333.78   3981.80 o 
  -1   5   6     4249.08     4024.05    141.70 o 
   0   5   6    10651.11     9967.32    599.98 o 
   1   5   6     6042.62     6563.74     44.76 o 
   2   5   6    10191.03    10352.48     69.92 o 
   3   5   6     6908.20     7122.01     44.88 o 
   4   5   6     7158.00     7401.45     71.91 o 
   5   5   6     1161.38     1164.14     27.93 o 
   6   5   6     7522.01     7785.20    139.38 o 
   7   5   6      101.63      164.35     29.97 o 
   8   5   6      304.50      297.61     31.37 o 
   9   5   6      800.26      867.24     89.13 o 
  10   5   6      665.00      524.25     99.89 o 
  11   5   6      899.57      991.41    108.40 o 
  12   5   6      203.61      192.02    117.67 o 
  13   5   6      157.18      229.58    129.43 o 
  14   5   6       13.79      148.71    136.69 o 
  15   5   6       23.82      -46.57    153.47 o 
 -14   6   6     1553.28     1345.03     86.76 o 
 -12   6   6     2190.94     2457.81     84.44 o 
 -11   6   6     1928.46     2017.08     78.68 o 
 -10   6   6     3108.88     3563.44     80.26 o 
  -9   6   6     1843.47     1966.68     71.11 o 
  -8   6   6     2295.49     2320.47    220.81 o 
  -7   6   6     1851.87     1810.09    111.41 o 
  -6   6   6       74.89       64.14     55.71 o 
  -5   6   6    12944.32    12451.55     82.99 o 
  -4   6   6     3653.52     3890.33     54.48 o 
  -3   6   6    11253.75    10845.28    184.14 o 
  -2   6   6     8252.95     8423.71     61.21 o 
  -1   6   6     8545.74     8572.81     77.86 o 
   0   6   6     8205.27     7964.14    108.65 o 
   1   6   6    38388.31    40388.52     79.06 o 
   2   6   6      179.03      220.46     28.91 o 
   3   6   6    39259.32    40147.30    620.01 o 
   4   6   6      266.91      273.50     30.57 o 
   5   6   6    30541.90    29805.87    633.79 o 
   6   6   6     4474.83     4318.15     89.33 o 
   7   6   6    20499.88    20498.40    125.80 o 
   8   6   6     5641.51     5443.51     95.39 o 
   9   6   6    13608.13    13524.03    122.42 o 
  10   6   6       23.22      -10.77    100.64 o 
  11   6   6     6021.55     6137.75    129.43 o 
  12   6   6     1239.35     1397.49    248.10 o 
  13   6   6     3671.44     3951.38    277.90 o 
  14   6   6      154.46      196.78    142.45 o 
  15   6   6     1557.49     1500.64    320.21 o 
 -14   7   6       12.23     -100.39    141.45 o 
 -13   7   6     2059.11     2127.74    143.45 o 
 -11   7   6     8866.76     9189.90    105.37 o 
  -9   7   6    11256.37    11830.33    379.17 o 
  -8   7   6       54.86       36.40     97.76 o 
  -7   7   6    11114.90    12150.48    345.49 o 
  -6   7   6     1541.67     1687.05     66.28 o 
  -5   7   6    15453.71    15649.81     83.18 o 
  -4   7   6     1538.48     1472.44     85.37 o 
  -3   7   6    30929.85    30996.47    834.82 o 
  -2   7   6     1926.61     2001.15     74.61 o 
  -1   7   6    37144.34    33690.13    627.15 o 
   0   7   6     1634.14     1522.06     44.26 o 
   1   7   6     8792.22     8502.16    246.49 o 
   2   7   6       20.64       23.35     31.05 o 
   3   7   6    22440.31    23383.74    382.30 o 
   4   7   6      412.59      493.76     24.74 o 
   5   7   6    23085.44    23578.44    131.04 o 
   6   7   6     1399.03     1504.69     33.17 o 
   7   7   6    24327.83    23473.58    988.38 o 
   8   7   6      200.39      171.49     88.63 o 
   9   7   6    14198.24    14598.67    158.98 o 
  10   7   6     4405.10     4153.17    113.41 o 
  11   7   6     6537.28     6537.07    128.93 o 
  12   7   6      891.89      928.82    127.68 o 
  13   7   6     7149.29     7522.97    158.23 o 
  14   7   6       12.92      126.43    148.21 o 
  15   7   6     2927.00     3308.47    168.49 o 
 -13   8   6        5.65      -27.92     96.04 o 
 -12   8   6      303.08      420.10    148.46 o 
 -11   8   6       67.11      125.09     88.61 o 
 -10   8   6      927.60     1127.81     91.13 o 
  -9   8   6      238.06       62.34    124.43 o 
  -8   8   6     5640.27     5753.70    124.18 o 
  -7   8   6       84.84       55.61     73.96 o 
  -6   8   6     2905.38     2789.88    295.80 o 
  -5   8   6      413.72      573.83     63.09 o 
  -4   8   6      118.26       94.09     71.48 o 
  -3   8   6     4963.64     5694.13    400.07 o 
  -2   8   6     5285.93     5202.23    318.58 o 
  -1   8   6    13686.95    13293.49   1001.55 o 
   0   8   6      876.07      954.92     74.86 o 
   1   8   6     5839.27     5718.35    185.28 o 
   2   8   6      457.98      533.66     39.40 o 
   3   8   6      239.41      402.77     40.89 o 
   4   8   6       63.86      106.59     71.86 o 
   5   8   6      584.54      552.19     33.03 o 
   6   8   6      355.31      351.33     38.23 o 
   7   8   6      322.24      285.26     25.69 o 
   8   8   6       92.66       82.30     19.59 o 
   9   8   6      166.55      199.93     74.79 o 
  10   8   6      176.91      350.00    110.66 o 
  11   8   6      116.66      198.53    115.16 o 
  12   8   6     2039.20     2385.65    129.18 o 
  13   8   6       61.71      364.52    137.20 o 
  14   8   6     1600.52     1667.38    155.22 o 
 -12   9   6      181.78      483.69    158.23 o 
 -11   9   6     1645.25     1694.42    135.69 o 
 -10   9   6       15.13      313.45    141.20 o 
  -9   9   6     6247.71     6372.08    140.70 o 
  -8   9   6      154.42       80.36    128.18 o 
  -7   9   6     9011.71     8731.71    534.26 o 
  -6   9   6     2286.18     2239.07    293.92 o 
  -5   9   6     9640.74     9135.51    619.51 o 
  -4   9   6     1435.24     1471.58    108.15 o 
  -3   9   6    13155.73    13650.86    184.76 o 
  -2   9   6      557.30      806.77     69.18 o 
  -1   9   6    22634.17    24500.75   1060.89 o 
   0   9   6     7834.89     8204.46    151.47 o 
   1   9   6    20217.29    19443.55    819.92 o 
   2   9   6     4996.67     4529.57    433.12 o 
   3   9   6     2627.67     2376.34    207.19 o 
   4   9   6     1706.54     1745.68     42.76 o 
   5   9   6     4159.55     4081.26     42.57 o 
   6   9   6     2147.14     2062.36     37.04 o 
   7   9   6     8332.38     8437.03    126.46 o 
   8   9   6     6837.83     6296.18    238.29 o 
   9   9   6     6824.90     6954.61     88.15 o 
  10   9   6     1455.43     1405.23    112.86 o 
  11   9   6     3861.67     4330.49    241.72 o 
  12   9   6       39.52      -13.02    140.95 o 
  14   9   6      152.12      328.47    153.22 o 
 -11  10   6     2001.57     2027.39    170.74 o 
 -10  10   6        9.95      179.01    134.69 o 
  -8  10   6        7.63      -49.30     89.25 o 
  -7  10   6     7006.73     6841.29    260.25 o 
  -6  10   6     1055.37     1088.30    115.16 o 
  -5  10   6    14956.83    15822.47   1294.22 o 
  -4  10   6      559.28      363.33     84.36 o 
  -3  10   6    19646.82    20277.89   2045.29 o 
  -2  10   6     3649.79     3758.77    491.58 o 
  -1  10   6    18788.09    20890.72   1722.08 o 
   0  10   6     2848.96     3078.03    175.88 o 
   1  10   6    23022.83    23972.91   1317.21 o 
   2  10   6      241.05      308.77    112.66 o 
   3  10   6    18593.90    17829.64   1153.17 o 
   4  10   6      459.43      504.48     66.98 o 
   5  10   6     7551.64     7009.40    196.82 o 
   6  10   6     1198.28     1238.15     41.77 o 
   7  10   6     2507.14     2474.42     49.61 o 
   8  10   6      653.60      665.80     29.52 o 
   9  10   6      980.15     1149.35     95.64 o 
  10  10   6        8.11        2.78     85.77 o 
  11  10   6     4078.20     4063.09     99.92 o 
  12  10   6      695.93      758.33    147.96 o 
  13  10   6      668.56      820.67    161.98 o 
  14  10   6      854.73     1108.58    172.75 o 
 -12  11   6        4.00      217.56    181.26 o 
 -11  11   6      827.36      899.28    153.97 o 
  -9  11   6      223.73      253.11    158.73 o 
  -8  11   6      944.60      827.43    128.43 o 
  -6  11   6     1081.02     1252.77    105.13 o 
  -5  11   6        6.90      146.11     98.73 o 
  -4  11   6     3123.69     3452.95    383.42 o 
  -3  11   6     1627.08     1749.23    223.94 o 
  -2  11   6      792.71      998.72    153.47 o 
  -1  11   6       29.27      229.83    104.65 o 
   0  11   6     4588.69     4652.03    441.88 o 
   1  11   6      388.05      640.88    125.45 o 
   2  11   6    17947.88    18623.95   1167.31 o 
   3  11   6      948.89      990.86    114.11 o 
   4  11   6    16587.20    16690.34    395.77 o 
   5  11   6     3104.05     2723.99    309.57 o 
   6  11   6    10206.20     9427.27    496.84 o 
   7  11   6      689.80      731.14     41.31 o 
   8  11   6     8859.02     8799.88    131.72 o 
   9  11   6      541.72      491.57     27.77 o 
  10  11   6     9428.53     9793.59    111.17 o 
  11  11   6       44.30      126.60     95.94 o 
  12  11   6     3030.00     3011.16    108.05 o 
  13  11   6       30.98     -210.55    153.22 o 
 -11  12   6     1814.32     1875.92    199.53 o 
  -9  12   6      241.83      219.56    141.45 o 
  -7  12   6      398.65      283.65    156.47 o 
  -6  12   6     2157.42     2353.15    118.54 o 
  -5  12   6     2947.19     3174.52    267.51 o 
  -4  12   6     3105.16     3138.97    144.96 o 
  -3  12   6    10141.22     9795.46    160.23 o 
  -2  12   6     1257.66     1345.67    130.94 o 
  -1  12   6     6268.12     6174.64     95.86 o 
   0  12   6       24.26      -44.70    113.29 o 
   1  12   6     4815.31     4802.92     67.40 o 
   2  12   6     1912.05     2137.13    123.95 o 
   3  12   6     5820.21     6314.14    373.51 o 
   4  12   6     2898.09     3161.64    247.16 o 
   5  12   6     3261.70     3393.09    153.13 o 
   6  12   6     4917.29     4547.51    342.96 o 
   7  12   6      725.40      686.55     50.00 o 
   8  12   6     1087.18     1068.98     63.49 o 
   9  12   6      466.71      395.95     73.40 o 
  10  12   6     1416.24     1305.72     87.88 o 
  11  12   6      389.63      382.55    141.33 o 
  12  12   6     2505.21     2738.58    113.20 o 
  13  12   6       72.90      145.71    160.73 o 
  -9  13   6     4462.92     5014.90    206.54 o 
  -8  13   6      205.22      277.65    178.25 o 
  -6  13   6      243.34      222.57    182.01 o 
  -2  13   6      796.64      931.08    136.19 o 
  -1  13   6     4316.24     4127.13    142.45 o 
   0  13   6       66.43      -89.89     68.59 o 
   1  13   6      813.91      967.31     68.77 o 
   2  13   6     5765.14     5567.21     74.09 o 
   3  13   6     1078.38     1290.52     77.63 o 
   4  13   6     6270.40     6727.78    326.25 o 
   5  13   6     3475.16     3709.83    184.47 o 
   6  13   6     3604.53     3430.01    201.37 o 
   7  13   6     2598.49     2502.04    144.33 o 
   8  13   6     2144.87     2020.26    140.53 o 
   9  13   6     1314.21     1191.92     88.82 o 
  10  13   6     2411.89     2112.26    141.56 o 
  11  13   6        1.12        9.37    197.53 o 
  12  13   6     1288.62     1361.36    179.13 o 
  -7  14   6     1130.44     1632.58    207.80 o 
  -6  14   6     2923.30     2894.63    188.27 o 
  -5  14   6     1110.17     1067.27    170.99 o 
  -4  14   6     5149.89     5012.40    182.26 o 
  -3  14   6        3.66      -76.61    155.72 o 
  -2  14   6     5256.77     5258.65    280.40 o 
  -1  14   6        5.55       70.77    102.65 o 
   0  14   6     8435.83     7781.50    377.16 o 
   1  14   6      245.68      192.44     87.55 o 
   2  14   6     2243.01     2154.54     74.24 o 
   3  14   6      860.47      928.38     90.26 o 
   4  14   6     4767.87     5237.23    270.74 o 
   5  14   6      769.78      825.06     70.24 o 
   6  14   6     8026.96     8365.88    525.37 o 
   7  14   6      152.03      129.07     70.89 o 
   8  14   6     8593.90     7593.73    411.08 o 
   9  14   6      436.84      299.30     68.36 o 
  10  14   6     4416.95     4783.32    167.74 o 
  11  14   6      137.26      216.31    161.98 o 
  -7  15   6     1066.36     1393.24    228.83 o 
  -2  15   6     2534.64     2376.39    164.99 o 
  -1  15   6      130.81      116.22    111.26 o 
   0  15   6     4366.80     4260.62    113.90 o 
   1  15   6      114.28      217.83    116.04 o 
   2  15   6     6800.81     6737.05    180.51 o 
   3  15   6       69.69      -68.27     76.32 o 
   4  15   6     1238.15     1310.12    132.69 o 
   5  15   6        8.52      133.72     72.76 o 
   6  15   6      342.52      364.12     69.44 o 
   7  15   6       29.83       87.21     63.77 o 
   8  15   6      771.46      792.89    169.49 o 
   9  15   6        4.56      -12.26    137.70 o 
  10  15   6      308.11      289.91    157.22 o 
  -1  16   6        4.57       -0.07     98.58 o 
   0  16   6     1672.41     1597.03    164.73 o 
   1  16   6        3.74       89.00    108.50 o 
   2  16   6     1704.59     1621.56    101.51 o 
   3  16   6       64.58       58.33    145.21 o 
   4  16   6       21.57      121.22     95.76 o 
   5  16   6      337.72      231.20     79.69 o 
   6  16   6      353.07      414.91    107.90 o 
   7  16   6     1234.11     1186.08    123.93 o 
   8  16   6     1425.69     1169.67    303.68 o 
  -4  17   6     2834.08     2978.75    213.55 o 
  -3  17   6        0.64     -120.92    196.28 o 
  -2  17   6     3193.58     3110.18    200.79 o 
  -1  17   6      121.63      106.15    183.51 o 
   0  17   6     5263.86     4756.03    154.22 o 
   2  17   6     5492.27     5165.86    181.26 o 
   4  17   6     7350.99     7208.53    174.00 o 
   5  17   6      201.72      278.99    110.91 o 
   6  17   6     3867.53     3900.37    217.73 o 
  -5 -12   7     3499.03     3716.52    207.30 o 
  -4 -12   7      168.28      340.63    210.93 o 
  -3 -12   7     5433.56     5612.25    378.54 o 
  -2 -12   7        7.44      403.32    184.01 o 
  -1 -12   7     3527.92     4161.43    198.53 o 
   0 -12   7      190.88      469.42    192.52 o 
   1 -12   7     4053.60     4081.82    212.05 o 
   2 -12   7       33.95      -73.10    199.53 o 
  -7 -11   7     1286.91     1447.69    127.43 o 
  -6 -11   7     1504.64     1493.75    121.38 o 
  -5 -11   7      464.50      400.20     71.48 o 
  -4 -11   7     1203.93     1202.02    189.76 o 
  -3 -11   7      351.77      294.43     56.12 o 
  -2 -11   7     1543.04     1291.19     97.98 o 
  -1 -11   7     2868.86     2709.34    270.89 o 
   0 -11   7     2474.38     2069.26    233.96 o 
   1 -11   7     1106.76     1054.82    124.30 o 
   2 -11   7     6910.22     6722.61    137.45 o 
   3 -11   7      293.64      331.47     68.85 o 
   4 -11   7     5013.93     5238.97    209.05 o 
   5 -11   7      475.55      287.66    204.79 o 
  -9 -10   7       54.80       -8.49    143.83 o 
  -8 -10   7     2853.39     2883.86     89.39 o 
  -7 -10   7      868.16      951.70     88.61 o 
  -6 -10   7     5201.93     5187.44    101.80 o 
  -5 -10   7      194.52      116.42     56.59 o 
  -4 -10   7     7652.31     7406.34    268.43 o 
  -3 -10   7      191.58      180.77     63.59 o 
  -2 -10   7     6493.77     6297.38    231.58 o 
  -1 -10   7      750.23      695.49     52.83 o 
   0 -10   7     4875.71     4770.48    349.00 o 
   1 -10   7       10.71       83.42    117.04 o 
   2 -10   7     2684.14     2471.22    147.96 o 
   3 -10   7       64.40      132.69    174.50 o 
   4 -10   7     2930.65     3012.79    187.52 o 
   5 -10   7       75.33      144.71    183.76 o 
   6 -10   7     5666.95     5534.89    208.80 o 
   7 -10   7       21.22       20.78    195.53 o 
 -10  -9   7      101.69      177.35     55.52 o 
  -9  -9   7     1323.35     1374.03     56.91 o 
  -8  -9   7     1967.36     1887.95     80.30 o 
  -7  -9   7     1755.90     1646.75     83.75 o 
  -6  -9   7      621.59      688.24    119.42 o 
  -5  -9   7     1346.01     1321.14     88.23 o 
  -4  -9   7     1024.01      927.59     68.35 o 
  -3  -9   7       20.06       74.56     42.80 o 
  -2  -9   7     1189.76     1142.49     50.70 o 
  -1  -9   7      490.12      469.68     41.27 o 
   0  -9   7     2382.56     2177.17    170.12 o 
   1  -9   7      412.67      447.64     49.82 o 
   2  -9   7     3151.07     3161.51    165.74 o 
   3  -9   7      126.48      -62.59    159.98 o 
   4  -9   7       99.36      163.48    164.23 o 
   5  -9   7      545.12      547.53    173.00 o 
   6  -9   7      305.30      186.02    169.49 o 
   7  -9   7        0.28       70.10    177.50 o 
   8  -9   7       45.93       39.31    178.75 o 
 -11  -8   7     1089.68      986.83     62.25 o 
 -10  -8   7     3347.72     3261.88     85.77 o 
  -9  -8   7       63.96       63.14     58.33 o 
  -8  -8   7     6455.50     6306.80     68.25 o 
  -7  -8   7      437.56      521.15     96.65 o 
  -6  -8   7     4418.41     4443.18    113.16 o 
  -5  -8   7     3657.28     3620.10    304.06 o 
  -4  -8   7     8899.09     8791.13     55.82 o 
  -3  -8   7      515.86      554.43     50.18 o 
  -2  -8   7     6338.76     5968.23    257.62 o 
  -1  -8   7      916.52      930.42     37.17 o 
   0  -8   7     9309.10     8728.83    315.95 o 
   1  -8   7      697.17      684.81     66.97 o 
   2  -8   7     8176.50     7937.22     67.85 o 
   3  -8   7      373.75      287.41    156.97 o 
   4  -8   7     2707.18     2774.96    161.23 o 
   5  -8   7       81.51      245.60    160.23 o 
   6  -8   7     2691.32     3002.53    174.25 o 
   7  -8   7     2011.38     2345.84    172.50 o 
   8  -8   7     5305.91     5344.37    355.76 o 
   9  -8   7      431.63      382.04    172.00 o 
 -12  -7   7     3050.92     2884.50    228.95 o 
 -11  -7   7        1.05      -34.89     52.78 o 
 -10  -7   7     3710.81     3816.82     77.75 o 
  -9  -7   7        0.46       35.29     48.36 o 
  -8  -7   7     8555.19     7978.24    558.85 o 
  -7  -7   7      270.01       90.49     67.43 o 
  -6  -7   7    16216.64    16493.03    374.03 o 
  -5  -7   7      108.89      231.88     76.48 o 
  -4  -7   7    17980.42    18665.82    181.22 o 
  -3  -7   7      490.31      509.03     51.54 o 
  -2  -7   7    14223.55    13761.58    125.30 o 
  -1  -7   7     6734.47     6755.71    161.73 o 
   0  -7   7    12386.45    11821.94    255.86 o 
   1  -7   7      198.82      189.07     35.33 o 
   2  -7   7    14676.79    14976.35    169.49 o 
   3  -7   7     1194.98     1409.26    136.19 o 
   4  -7   7    15641.96    15498.34    183.51 o 
   5  -7   7      664.30      918.81    147.21 o 
   6  -7   7     3812.66     4322.41    166.24 o 
   7  -7   7      713.33      972.14    313.45 o 
   8  -7   7     1824.93     1833.86    162.73 o 
   9  -7   7      134.05       59.08    158.73 o 
  10  -7   7     3449.48     3071.13    332.47 o 
 -13  -6   7       75.98      138.27     51.21 o 
 -12  -6   7     1298.30     1295.61     60.19 o 
 -11  -6   7      135.23       98.41     49.28 o 
 -10  -6   7     1804.14     1688.80     50.89 o 
  -9  -6   7       98.31       87.12     59.47 o 
  -8  -6   7      388.41      445.38     51.24 o 
  -7  -6   7      844.31      943.34     46.45 o 
  -6  -6   7       22.93       46.18     37.46 o 
  -5  -6   7      898.49      865.02     66.87 o 
  -4  -6   7     1091.77     1112.42     81.16 o 
  -3  -6   7      425.86      490.43     69.89 o 
  -2  -6   7      792.03      763.38     38.07 o 
  -1  -6   7     2891.22     2884.61     54.08 o 
   0  -6   7     1109.10      975.54     45.94 o 
   1  -6   7    16647.81    17460.40    161.73 o 
   2  -6   7       59.27      105.15    119.92 o 
   3  -6   7     7521.76     7575.80    264.63 o 
   4  -6   7       61.94     -101.64    126.43 o 
   5  -6   7     4342.58     4312.65    146.21 o 
   6  -6   7     2200.73     2135.29    141.95 o 
   7  -6   7     4746.78     4990.61    157.72 o 
   8  -6   7       28.60      188.02    147.21 o 
  10  -6   7      245.63       81.37    145.21 o 
  11  -6   7     3906.06     4027.99    160.48 o 
 -13  -5   7        9.63       77.67     59.43 o 
 -12  -5   7     3902.57     3625.82    215.42 o 
 -11  -5   7      422.78      495.49     48.84 o 
 -10  -5   7     2877.56     2931.07     51.41 o 
  -9  -5   7       71.20       51.43     54.14 o 
  -8  -5   7     2546.31     2711.20     87.35 o 
  -7  -5   7      800.86      825.24     39.29 o 
  -6  -5   7     2197.66     2213.35     40.07 o 
  -5  -5   7     2133.54     2173.40    133.41 o 
  -4  -5   7     8120.73     8543.50    324.21 o 
  -3  -5   7     5033.81     4980.10     88.00 o 
  -2  -5   7    17210.31    16931.27     89.32 o 
  -1  -5   7       34.24       60.84     40.43 o 
   0  -5   7     6228.34     5985.60    228.08 o 
   1  -5   7       86.72       83.55     41.46 o 
   2  -5   7    14468.02    14086.33    130.69 o 
   3  -5   7     2688.85     2580.93    114.41 o 
   4  -5   7     8653.93     9000.33    245.85 o 
   5  -5   7     1928.70     2049.67    126.93 o 
   6  -5   7     4044.19     4167.94    133.19 o 
   8  -5   7      284.74      403.83    135.94 o 
   9  -5   7      320.00      320.21    137.20 o 
  10  -5   7      157.62      260.87    136.95 o 
  11  -5   7      855.63      991.66    139.20 o 
  12  -5   7      681.68      677.97    140.95 o 
 -14  -4   7     2005.48     1746.13    208.75 o 
 -13  -4   7      724.05      799.34     91.67 o 
 -12  -4   7     5078.58     5182.10     75.30 o 
 -11  -4   7      682.21      755.50     59.51 o 
 -10  -4   7    14070.23    14327.04    101.09 o 
  -9  -4   7      226.43      310.62     66.44 o 
  -8  -4   7    16806.34    16525.89    441.00 o 
  -7  -4   7      498.97      488.20     74.61 o 
  -6  -4   7     9340.64     9490.19    133.19 o 
  -5  -4   7     1968.02     2070.45    126.81 o 
  -4  -4   7     2832.99     2644.11    104.15 o 
  -3  -4   7      842.05      805.97     55.46 o 
  -2  -4   7     5358.85     5384.18     96.64 o 
  -1  -4   7     2233.94     2231.44     58.19 o 
   0  -4   7    12167.49    10645.58    657.44 o 
   1  -4   7     1057.67     1001.67     17.72 o 
   2  -4   7     6387.19     6545.83    108.15 o 
   3  -4   7     6234.21     6215.36    107.65 o 
   4  -4   7     4643.78     4981.85    111.41 o 
   5  -4   7     2977.87     2936.19    222.32 o 
   6  -4   7     7915.47     8403.98    130.94 o 
   7  -4   7     1081.06     1318.13    120.67 o 
   8  -4   7     9618.44     9851.29    147.46 o 
   9  -4   7     4256.91     4427.06    134.94 o 
  11  -4   7     2525.35     2624.00    319.21 o 
  12  -4   7       78.76      225.62    100.28 o 
  13  -4   7      928.38     1037.48    260.62 o 
 -14  -3   7      264.12      346.57     72.33 o 
 -13  -3   7       99.99       35.96     61.20 o 
 -12  -3   7       35.12       66.30    120.55 o 
 -11  -3   7     3325.56     3455.07     64.80 o 
 -10  -3   7      343.79      361.34     70.41 o 
  -9  -3   7     7576.00     7823.28     74.86 o 
  -8  -3   7     1772.27     1803.15    128.93 o 
  -7  -3   7    11695.67    11453.61     59.63 o 
  -6  -3   7     5192.82     4880.02     63.47 o 
  -5  -3   7    18760.37    18971.81    249.98 o 
  -4  -3   7       66.39        4.83     28.54 o 
  -3  -3   7    33096.01    33404.37    918.19 o 
  -2  -3   7     2096.49     2196.88     71.35 o 
  -1  -3   7    26322.97    25885.65    187.52 o 
   0  -3   7       23.49        1.38     51.26 o 
   1  -3   7    12462.39    11564.73    682.35 o 
   2  -3   7     1189.94     1029.97    170.24 o 
   3  -3   7    14342.48    14899.99    119.17 o 
   4  -3   7     1824.96     1787.55     87.62 o 
   5  -3   7    16169.83    16744.87    130.94 o 
   6  -3   7     5846.82     5944.97    115.92 o 
   7  -3   7    18732.22    17771.08    148.21 o 
   9  -3   7    14943.86    15290.55    273.14 o 
  10  -3   7       77.67      193.59    119.17 o 
  11  -3   7     8147.76     8154.66    135.82 o 
  12  -3   7      959.54      978.58    107.28 o 
  13  -3   7     5768.52     5959.54    340.86 o 
 -14  -2   7      796.89      883.76     97.10 o 
 -13  -2   7     1129.09     1127.37     63.09 o 
 -12  -2   7      529.08      609.68     60.98 o 
 -11  -2   7      229.95      308.53     56.74 o 
 -10  -2   7     1530.08     1532.06     91.63 o 
  -9  -2   7      745.96      827.97     50.88 o 
  -8  -2   7     8231.27     8461.36    101.39 o 
  -7  -2   7     6993.32     7064.61     52.95 o 
  -6  -2   7     5900.03     5766.55     62.46 o 
  -5  -2   7    10534.66    10356.80    363.64 o 
  -4  -2   7     1127.35     1096.39     25.81 o 
  -3  -2   7     4305.84     3960.68    177.88 o 
  -2  -2   7      324.02      329.22     60.84 o 
  -1  -2   7    21232.46    19152.55     97.14 o 
   0  -2   7     1194.64      991.16     64.34 o 
   1  -2   7    40421.39    38292.32   1174.17 o 
   2  -2   7      312.52      271.45     53.45 o 
   3  -2   7    16948.86    16670.16    608.12 o 
   4  -2   7       24.17       77.87     31.62 o 
   5  -2   7     2169.12     2219.13     41.35 o 
   6  -2   7      225.13      297.66     44.94 o 
   7  -2   7      821.44      735.76     52.26 o 
   8  -2   7     1244.45     1337.45     60.85 o 
   9  -2   7     5885.94     5979.80     76.00 o 
  10  -2   7       52.47       -2.88     69.23 o 
  11  -2   7     2272.97     2146.81    113.66 o 
  12  -2   7        1.65       56.57    100.78 o 
  13  -2   7      403.02      312.24     79.94 o 
  14  -2   7      403.06      346.43     81.08 o 
 -15  -1   7       63.93       52.56     71.92 o 
 -14  -1   7     1548.47     1306.01     59.22 o 
 -13  -1   7        6.24       30.25     58.17 o 
 -12  -1   7     2323.30     2192.29     46.14 o 
 -11  -1   7        6.05      -13.37     42.65 o 
 -10  -1   7     1655.01     1729.97     49.53 o 
  -9  -1   7     4388.70     4493.67     79.90 o 
  -8  -1   7      558.15      512.23     37.06 o 
  -7  -1   7     2379.54     2300.72     38.11 o 
  -6  -1   7     7229.86     7178.57     45.62 o 
  -5  -1   7     3014.57     3167.92     71.48 o 
  -4  -1   7     2471.18     2062.14     52.59 o 
  -3  -1   7    13515.37    13479.46     84.62 o 
  -2  -1   7      499.77      449.06      9.62 o 
  -1  -1   7    23571.46    23430.40    158.98 o 
   0  -1   7       20.21       18.53     57.33 o 
   1  -1   7    11566.08    10984.41     80.36 o 
   2  -1   7        4.52      -19.64     40.68 o 
   3  -1   7     4865.47     4876.74     93.63 o 
   4  -1   7       61.08      -59.33     69.60 o 
   5  -1   7     1560.56     1485.63     38.75 o 
   6  -1   7     1086.55     1059.74     44.94 o 
   7  -1   7     6236.99     6248.05     67.56 o 
   8  -1   7     4042.53     3883.91     59.34 o 
   9  -1   7     5233.65     5318.30     69.38 o 
  10  -1   7      375.74      380.92     63.05 o 
  11  -1   7     1975.74     1868.91    110.66 o 
  12  -1   7       12.07      -23.55     72.10 o 
  13  -1   7      747.85      753.51     49.23 o 
  14  -1   7      112.26      193.33     82.92 o 
 -15   0   7     2518.59     2307.54    195.90 o 
 -14   0   7       28.88       29.35     46.35 o 
 -13   0   7     7733.21     7455.00    137.76 o 
 -12   0   7     1551.72     1564.28    132.25 o 
 -11   0   7     7531.34     7324.57    400.00 o 
 -10   0   7      154.76      119.15     54.45 o 
  -9   0   7     4543.90     4387.28    210.05 o 
  -8   0   7      345.37      375.19     75.48 o 
  -7   0   7    20953.96    20886.80    738.18 o 
  -6   0   7     4253.56     4363.04     62.23 o 
  -5   0   7    42537.16    43679.25    110.26 o 
  -4   0   7       91.81       42.24     80.35 o 
  -3   0   7    40408.05    41719.29    348.25 o 
  -2   0   7     3153.80     3447.78     55.24 o 
  -1   0   7    30774.35    29312.11    522.87 o 
   0   0   7     9613.37     9559.13     69.85 o 
   1   0   7    70688.69    71050.77    149.96 o 
   2   0   7      232.16      195.73     18.49 o 
   3   0   7    88212.10    85067.21    937.96 o 
   4   0   7     2124.28     2231.38     54.04 o 
   5   0   7    45340.23    45627.48    436.45 o 
   6   0   7       43.76       69.56     36.16 o 
   7   0   7    16019.69    15914.55     94.57 o 
   8   0   7      437.07      443.06     42.59 o 
   9   0   7     9527.00     9471.19    107.03 o 
  10   0   7      121.56      129.29     86.12 o 
  11   0   7    13687.71    13345.92    299.45 o 
  12   0   7      158.28      209.79     40.41 o 
  13   0   7     3628.97     3424.93    126.39 o 
  14   0   7        0.35      199.28    135.94 o 
 -15   1   7     1472.09     1381.07     54.78 o 
 -14   1   7      430.78      366.70     62.94 o 
 -13   1   7     2886.49     2809.65     63.23 o 
 -12   1   7       13.59       67.60     53.52 o 
 -11   1   7     6665.09     7620.01    540.27 o 
 -10   1   7      166.92      206.23     50.10 o 
  -9   1   7     5187.47     5310.88     64.72 o 
  -8   1   7      124.08       25.69     46.60 o 
  -7   1   7     1362.64     1289.60     52.57 o 
  -6   1   7      594.20      687.24     56.83 o 
  -5   1   7     7896.21     8144.22     69.10 o 
  -4   1   7       74.06       49.60     39.36 o 
  -3   1   7    11104.72    10469.71    223.44 o 
  -2   1   7     1321.29     1629.72     73.23 o 
  -1   1   7     5798.35     5547.79     73.98 o 
   0   1   7      934.16     1153.77     27.23 o 
   1   1   7      157.23      144.70     23.91 o 
   2   1   7    11657.17    12257.58    258.13 o 
   3   1   7     3543.21     3433.85    185.14 o 
   4   1   7     6160.18     6358.72     90.38 o 
   5   1   7    17016.66    17777.25    150.46 o 
   6   1   7     6603.04     6425.00     42.41 o 
   7   1   7    13913.48    13908.57     47.70 o 
   8   1   7    13965.76    13871.69    140.05 o 
   9   1   7     2442.92     2587.31     45.03 o 
  10   1   7     4965.98     4899.71     64.09 o 
  11   1   7       90.70      114.64     33.23 o 
  12   1   7     2539.86     2424.47    116.36 o 
  13   1   7     1782.05     1703.98     53.06 o 
  14   1   7      127.95      -25.79    135.44 o 
  15   1   7      394.55      500.21    150.21 o 
 -15   2   7      514.94      464.95     58.19 o 
 -14   2   7      143.62       87.74     62.97 o 
 -13   2   7      800.28      955.52     63.02 o 
 -12   2   7        0.23      -21.65     56.61 o 
 -11   2   7     2179.66     2279.88     60.83 o 
 -10   2   7       26.72      111.53     57.94 o 
  -9   2   7        9.27      -25.13    126.43 o 
  -8   2   7      403.56      363.76     62.57 o 
  -7   2   7       22.28      -34.89     59.09 o 
  -6   2   7     1870.26     1964.55     65.34 o 
  -5   2   7     4119.85     4197.20     58.91 o 
  -4   2   7     7104.68     6356.15    141.95 o 
  -3   2   7    15338.07    16407.37     58.85 o 
  -2   2   7     9718.39     9014.50    165.74 o 
  -1   2   7     7566.73     7498.69     64.59 o 
   0   2   7     2298.95     2258.65    106.79 o 
   1   2   7     8144.65     8096.47    157.30 o 
   2   2   7      402.69      330.23     18.49 o 
   3   2   7    22550.87    23192.93    360.76 o 
   4   2   7     9472.57     9319.09     66.43 o 
   5   2   7    12299.37    11808.07    464.79 o 
   6   2   7     8387.54     8316.38    328.44 o 
   7   2   7     3245.42     3219.57     70.75 o 
   8   2   7     3111.09     2812.31     54.81 o 
   9   2   7      631.93      521.65     29.05 o 
  10   2   7     5340.32     4960.41     63.12 o 
  11   2   7      117.33      121.21     83.87 o 
  12   2   7     6039.67     5746.91    214.45 o 
  13   2   7     2109.98     1811.36     82.19 o 
  14   2   7     5663.15     5804.27    156.47 o 
  15   2   7      166.94      364.52    310.94 o 
 -15   3   7     2810.77     2770.20    100.89 o 
 -14   3   7       93.96       17.34     80.48 o 
 -13   3   7     3623.18     3720.55    111.66 o 
 -12   3   7        2.94       96.48     60.33 o 
 -11   3   7     8004.96     8037.50    231.71 o 
 -10   3   7       70.47      216.72     56.89 o 
  -9   3   7    29477.23    32732.81   2400.17 o 
  -8   3   7        1.97       35.95     48.36 o 
  -7   3   7    18337.40    17447.32   1209.60 o 
  -6   3   7      834.09      742.07     47.88 o 
  -5   3   7    22097.44    22317.78    126.56 o 
  -4   3   7      909.64      979.27     43.58 o 
  -3   3   7    18040.11    16220.08    427.73 o 
  -2   3   7     2722.27     2723.59     40.64 o 
  -1   3   7    26573.00    25980.44    106.53 o 
   0   3   7    21806.43    21701.34    271.70 o 
   1   3   7    41319.79    43360.00   1181.95 o 
   2   3   7     9187.25     9670.88    197.35 o 
   3   3   7     8121.85     8403.37    174.68 o 
   4   3   7     2203.24     2177.90     25.41 o 
   5   3   7    13421.42    13489.09     97.04 o 
   6   3   7     1971.99     2179.89     45.44 o 
   7   3   7    22194.82    23015.98    319.11 o 
   8   3   7       91.05       60.78     27.42 o 
   9   3   7    11489.18    11542.23     40.57 o 
  10   3   7     1593.92     1678.69     61.66 o 
  11   3   7     2194.45     2160.98    123.83 o 
  12   3   7      310.85      257.71     25.61 o 
  13   3   7      502.58      568.56    130.19 o 
  14   3   7        1.31      134.44    135.19 o 
  15   3   7     1408.88     1425.03    161.23 o 
 -15   4   7     1266.99     1082.28     76.98 o 
 -14   4   7       61.25      142.83    101.02 o 
 -13   4   7      723.66      911.99    109.66 o 
 -12   4   7        7.54      -28.94     82.05 o 
 -11   4   7      985.72     1017.72     86.54 o 
 -10   4   7     1364.42     1375.64     64.84 o 
  -9   4   7      715.06      939.97     61.67 o 
  -8   4   7     3163.29     3138.97     83.87 o 
  -7   4   7    12052.61    12925.30   1161.16 o 
  -6   4   7     5350.82     5069.73    185.89 o 
  -5   4   7    18946.77    18062.88     85.14 o 
  -4   4   7    15846.22    15752.26    249.36 o 
  -3   4   7    15018.01    14543.68     62.58 o 
  -2   4   7    22656.63    23129.57     81.79 o 
  -1   4   7     3954.79     3516.49     53.95 o 
   0   4   7    21483.36    20813.64    121.55 o 
   1   4   7     8817.61     8822.17    170.04 o 
   2   4   7    15816.62    16591.00    120.82 o 
   3   4   7     8054.61     8080.27    175.26 o 
   4   4   7    21678.15    22796.52    281.57 o 
   5   4   7       26.20       19.03     20.25 o 
   6   4   7    19514.71    20286.97    503.48 o 
   7   4   7     1324.87     1403.24     28.98 o 
   8   4   7     6704.57     7504.89    223.57 o 
   9   4   7        7.31       28.32     17.71 o 
  10   4   7     3528.74     3502.08     23.32 o 
  11   4   7     1427.19     1229.25    215.06 o 
  12   4   7     6158.22     6488.50    135.44 o 
  13   4   7      912.04      978.90    134.44 o 
  14   4   7     6071.23     6787.93    303.18 o 
  15   4   7      211.10      -44.06    321.46 o 
 -14   5   7     1260.10     1165.53     81.44 o 
 -13   5   7       51.18        8.20     99.77 o 
 -12   5   7     1316.65     1245.80     75.23 o 
 -11   5   7      165.78      164.40     93.56 o 
 -10   5   7      598.69      735.54     77.24 o 
  -9   5   7     1955.53     2061.64     65.28 o 
  -8   5   7     3838.73     4116.37    167.61 o 
  -7   5   7     9383.85     9324.44    114.91 o 
  -6   5   7    10572.48    10308.45     93.88 o 
  -5   5   7     3071.34     3463.90    230.45 o 
  -4   5   7    11552.47    10311.70    497.71 o 
  -3   5   7     2786.08     2581.54    177.88 o 
  -2   5   7    10460.89    10470.61    129.43 o 
  -1   5   7     3146.88     3266.97     44.60 o 
   0   5   7    62489.03    62245.51    293.67 o 
   1   5   7     1970.59     2047.34     34.44 o 
   2   5   7    86724.55    93238.94   1264.52 o 
   3   5   7     1416.70     1459.36     40.36 o 
   4   5   7    25167.39    25475.89    169.42 o 
   5   5   7     2971.37     3095.96     34.27 o 
   6   5   7    13188.51    13277.17    123.69 o 
   7   5   7      113.57       86.06     29.11 o 
   8   5   7    20339.05    20934.00    582.29 o 
   9   5   7     4491.44     4205.34     66.47 o 
  10   5   7     9585.12     9657.27    121.17 o 
  11   5   7     1178.95     1254.54    111.41 o 
  12   5   7     3352.44     3442.16    126.43 o 
  13   5   7      256.55      168.49    130.44 o 
  14   5   7     2073.15     2133.29    146.71 o 
  15   5   7       30.44      152.22    155.47 o 
 -14   6   7      603.99      631.13     85.82 o 
 -13   6   7     2137.14     2111.37    258.74 o 
 -12   6   7     1474.12     1528.67     85.83 o 
 -11   6   7     2255.93     2161.33    104.90 o 
 -10   6   7      741.36      978.91     72.46 o 
  -9   6   7     3592.71     3908.68    150.21 o 
  -8   6   7      672.87      922.12     65.41 o 
  -7   6   7     1987.11     2057.43     90.88 o 
  -6   6   7      792.50      926.37     58.77 o 
  -5   6   7    16108.10    16099.03     79.20 o 
  -4   6   7     5501.57     5322.34    196.78 o 
  -3   6   7    20183.99    21354.10   1644.34 o 
  -2   6   7     6684.91     7469.80    949.48 o 
  -1   6   7    16823.89    16466.20    862.85 o 
   0   6   7     2686.08     2928.53    156.85 o 
   1   6   7     3054.26     2913.67     74.95 o 
   2   6   7        1.02       -3.66     33.25 o 
   3   6   7     2213.98     2021.45     88.44 o 
   4   6   7      366.41      385.63     26.67 o 
   5   6   7     1432.91     1439.70     52.25 o 
   6   6   7        7.69       54.21     26.56 o 
   7   6   7      380.78      363.69     39.00 o 
   8   6   7      309.51      282.25     31.78 o 
   9   6   7     4815.71     4709.96    194.28 o 
  10   6   7      100.73      -10.26     99.64 o 
  11   6   7       18.28       -5.76    107.15 o 
  12   6   7      123.09      150.71    123.18 o 
  13   6   7       78.16      160.23    129.43 o 
  14   6   7      468.50      490.70    142.95 o 
  15   6   7      222.95      240.84    153.47 o 
 -14   7   7     2701.29     2582.94     98.21 o 
 -13   7   7      480.65      445.96     91.68 o 
 -12   7   7     2487.88     2404.94     92.13 o 
 -11   7   7      714.60      961.62     84.93 o 
  -9   7   7      689.33      964.04     87.88 o 
  -8   7   7     1954.57     2230.76     87.37 o 
  -7   7   7      351.60      444.19     80.36 o 
  -6   7   7    10415.84    10729.19    315.83 o 
  -5   7   7        3.08       88.37     59.21 o 
  -4   7   7    10771.37    10294.94    209.55 o 
  -3   7   7     2012.83     2071.30    116.67 o 
  -2   7   7     6618.92     6344.29     56.90 o 
  -1   7   7     3793.38     3841.33    149.09 o 
   0   7   7    19942.20    19278.29    159.48 o 
   1   7   7     2135.33     2228.40     37.18 o 
   2   7   7    42592.69    42056.77    116.44 o 
   3   7   7      234.99      261.75     35.34 o 
   4   7   7    44280.62    45227.69    218.63 o 
   5   7   7     3003.56     2920.72     59.41 o 
   6   7   7    14033.23    13587.12    158.24 o 
   7   7   7     2242.92     2242.09     57.78 o 
   8   7   7     7238.56     7214.64    360.94 o 
   9   7   7      439.70      446.55     69.87 o 
  10   7   7     5131.71     5381.42    117.17 o 
  11   7   7      984.54     1083.54    118.17 o 
  13   7   7      281.93      377.54    134.94 o 
  14   7   7     2281.17     2321.06    153.97 o 
  15   7   7        3.06      126.18    154.22 o 
 -13   8   7       41.11       83.08     95.43 o 
 -11   8   7      319.39      277.29    117.42 o 
 -10   8   7    10088.50    10249.86    149.96 o 
  -9   8   7       81.59     -172.25    133.44 o 
  -8   8   7    12522.83    12563.91    143.70 o 
  -7   8   7      231.55      293.31     73.74 o 
  -6   8   7     7939.04     8714.60    457.78 o 
  -5   8   7      461.47      490.75     85.87 o 
  -4   8   7    24707.46    24719.38    277.77 o 
  -3   8   7     4595.84     4182.35    165.74 o 
  -2   8   7    27857.84    27244.43    846.71 o 
  -1   8   7     5161.30     5337.46    109.45 o 
   0   8   7     7221.67     6479.26    248.85 o 
   1   8   7      131.08      190.04     66.59 o 
   2   8   7    14863.57    15093.06    255.86 o 
   3   8   7      230.52      222.55     51.10 o 
   4   8   7    18286.23    18145.88     68.28 o 
   5   8   7       94.73       87.74     28.98 o 
   6   8   7    17895.61    17830.99    120.20 o 
   7   8   7       39.37      118.90     34.94 o 
   8   8   7    11828.67    11250.91    239.94 o 
   9   8   7     3073.43     3142.73     80.12 o 
  10   8   7     8712.44     8966.06     98.32 o 
  11   8   7     1999.77     1962.05    121.92 o 
  12   8   7     4185.25     4163.18    136.95 o 
  13   8   7       67.25      203.04    137.20 o 
  14   8   7     2598.85     2628.00    155.22 o 
 -12   9   7      108.79      116.49    100.61 o 
 -10   9   7       11.21      -13.19     95.92 o 
  -9   9   7      443.22      585.21     93.56 o 
  -7   9   7      379.48      515.84     85.65 o 
  -6   9   7     1273.00     1327.21     81.27 o 
  -5   9   7     2120.96     2332.57    105.90 o 
  -4   9   7      522.79     1029.45    145.21 o 
  -3   9   7     4137.79     4386.48     72.57 o 
  -2   9   7     1626.61     1826.13    141.33 o 
  -1   9   7     4263.91     4343.90    129.94 o 
   0   9   7     2593.57     2531.48     99.52 o 
   1   9   7      184.85      228.92     41.95 o 
   2   9   7      131.72      150.62     47.92 o 
   3   9   7      153.04      244.47     38.13 o 
   4   9   7     1237.14     1354.09     37.57 o 
   5   9   7     1048.08     1107.68     39.88 o 
   6   9   7      240.43      226.09     33.32 o 
   7   9   7     1298.39     1228.75     36.32 o 
   8   9   7        9.21       16.09     57.22 o 
   9   9   7      700.72      814.58     93.63 o 
  10   9   7       86.19      231.69    176.38 o 
  11   9   7     2561.65     2921.73    249.23 o 
  12   9   7        2.28     -207.55    141.70 o 
  13   9   7     4333.73     4574.52    165.24 o 
  14   9   7      219.24      375.54    318.70 o 
 -11  10   7       22.85      136.19    142.45 o 
 -10  10   7     4655.18     4648.70    114.32 o 
  -8  10   7    10727.08    10605.32    118.85 o 
  -7  10   7     1038.87     1288.54     90.69 o 
  -5  10   7      614.52      830.58    190.65 o 
  -4  10   7     6714.23     6349.47    589.72 o 
  -3  10   7     1726.46     1919.25    256.24 o 
  -2  10   7     8103.29     7537.22    537.39 o 
  -1  10   7     5757.32     5379.08    524.37 o 
   0  10   7    13820.16    12635.31   1039.36 o 
   1  10   7    11510.86    10781.45    680.13 o 
   2  10   7     4551.47     4154.92     80.37 o 
   3  10   7      712.77      676.66     43.54 o 
   4  10   7     4501.27     4568.86    150.51 o 
   5  10   7     1201.87     1148.82     48.70 o 
   6  10   7     4597.17     4582.09     66.51 o 
   7  10   7     1423.10     1454.44     31.01 o 
   8  10   7     7837.69     7465.12    230.41 o 
   9  10   7     2710.94     2243.55    128.07 o 
  10  10   7     3931.46     4227.84    133.06 o 
  11  10   7      136.08      -17.35     93.46 o 
  12  10   7     2644.61     1431.04    150.97 o 
  13  10   7        4.93      265.63    161.48 o 
  14  10   7     1835.45     1847.13    174.50 o 
  -9  11   7       22.17       98.09    238.09 o 
  -8  11   7     3525.71     3762.61    161.23 o 
  -6  11   7    11841.27    11203.47    148.46 o 
  -5  11   7      516.69      576.39    113.54 o 
  -4  11   7    12025.38    11227.70    559.80 o 
  -3  11   7     2125.99     2045.50    164.61 o 
  -2  11   7    10851.77    10772.39    599.23 o 
  -1  11   7     5434.85     4954.07    310.19 o 
   0  11   7    15068.39    14352.09    978.14 o 
   1  11   7     2641.34     2530.14    115.47 o 
   2  11   7    12176.61    11061.76    350.34 o 
   3  11   7     1105.77     1027.05     95.73 o 
   4  11   7     4795.44     4538.95    128.31 o 
   5  11   7     2169.12     2119.04     45.89 o 
   6  11   7     1515.40     1471.06     53.82 o 
   7  11   7     2086.88     2075.25     99.16 o 
   8  11   7      438.09      410.27     37.58 o 
   9  11   7      678.53      577.34     46.39 o 
  10  11   7     1795.83     1882.83     94.62 o 
  11  11   7      329.31      306.11    122.70 o 
  12  11   7      893.32      955.93    102.32 o 
  13  11   7     2166.78     2358.61    160.23 o 
 -10  12   7       59.28      -11.45    153.34 o 
  -7  12   7     2980.35     2815.01    138.95 o 
  -6  12   7      216.83       69.95     96.91 o 
  -5  12   7     2960.25     2815.24    129.43 o 
  -4  12   7      270.16      518.99    131.19 o 
  -3  12   7     3405.10     3453.67    138.95 o 
  -2  12   7      468.57      547.08    189.52 o 
  -1  12   7     2574.47     3027.25    391.93 o 
   0  12   7      471.28      469.38     85.02 o 
   1  12   7    10357.85    10631.60    326.40 o 
   2  12   7       16.61      260.66    350.25 o 
   3  12   7    15030.77    14328.71    832.91 o 
   4  12   7     2466.51     2155.11    108.69 o 
   5  12   7    12541.86    11797.71    368.84 o 
   6  12   7     1694.90     1768.27     46.95 o 
   7  12   7     8256.94     7829.15    295.46 o 
   8  12   7      101.60       58.69     39.75 o 
   9  12   7     8691.03     8221.20    488.13 o 
  10  12   7      381.25      428.94    122.55 o 
  11  12   7     5702.47     5684.90    115.78 o 
  12  12   7        1.76      -80.20    108.78 o 
  -8  13   7      167.78      186.27    179.76 o 
  -7  13   7      955.33      842.72    111.13 o 
  -3  13   7      669.08     1134.12    164.73 o 
  -2  13   7     4524.31     5096.26    171.74 o 
  -1  13   7        7.20     -279.15    151.47 o 
   0  13   7     1580.77     1850.51    125.31 o 
   1  13   7      118.12      233.99     69.85 o 
   2  13   7     6316.35     6692.53    453.25 o 
   3  13   7     1153.73     1182.43     60.36 o 
   4  13   7     1719.05     1712.85     57.83 o 
   5  13   7     1737.44     1824.70    109.07 o 
   6  13   7     1219.39     1217.35     51.60 o 
   7  13   7      915.70      891.68     50.53 o 
   8  13   7       22.48       24.58     96.83 o 
   9  13   7      475.69      454.16     34.81 o 
  10  13   7      149.23      245.55     99.00 o 
  11  13   7     1441.19     1460.62    199.66 o 
  12  13   7       18.56       31.75    143.43 o 
  -9  14   7      419.22      589.34    203.04 o 
  -8  14   7     1481.04     1565.23    167.24 o 
  -4  14   7      106.67      674.96    185.26 o 
  -3  14   7     1504.87     1532.68    187.02 o 
  -2  14   7      771.13     1075.28    170.49 o 
  -1  14   7      241.39      277.40    166.74 o 
   0  14   7     2020.69     2208.63    269.13 o 
   1  14   7     2207.74     2280.80     94.54 o 
   2  14   7       35.89      238.59     73.82 o 
   3  14   7     5791.68     6814.34    250.48 o 
   4  14   7     1019.31      949.42     86.64 o 
   5  14   7     5128.46     5036.70     82.42 o 
   6  14   7     1721.38     1613.02     64.51 o 
   7  14   7     3261.57     3122.13    308.82 o 
   8  14   7      865.22      730.53     82.38 o 
   9  14   7     1540.03     1391.41     42.98 o 
  10  14   7        7.60      -40.31    152.72 o 
  11  14   7     1935.07     1892.45    168.49 o 
  -8  15   7      360.41      392.56    174.75 o 
  -6  15   7      364.48      419.60    192.02 o 
  -5  15   7     3329.00     3249.88    189.52 o 
  -4  15   7       17.67       39.26    129.53 o 
  -3  15   7     5092.82     5681.20    645.17 o 
  -2  15   7      271.11      309.72    122.15 o 
  -1  15   7     5447.80     5838.12    717.27 o 
   0  15   7        1.21      136.50     99.39 o 
   1  15   7     2288.14     2617.72    156.97 o 
   2  15   7       11.63       53.80     80.70 o 
   3  15   7     2837.12     3044.05    270.49 o 
   4  15   7      371.91      326.76     91.00 o 
   5  15   7     6081.04     5614.11    140.06 o 
   6  15   7      155.72      166.58     66.83 o 
   7  15   7     8366.42     7452.11    278.52 o 
   8  15   7      376.65      395.83     52.36 o 
   9  15   7     4702.45     3949.00    316.45 o 
  10  15   7      531.51      343.99    165.24 o 
  -4  16   7      107.60      137.70    221.57 o 
  -3  16   7      873.75     1103.57    206.79 o 
  -2  16   7      209.95      197.53    203.04 o 
  -1  16   7     1206.12     1096.66    221.94 o 
   0  16   7       35.96      -26.77    123.27 o 
   1  16   7     4612.41     4812.05    345.87 o 
   2  16   7      256.64      365.69    105.32 o 
   3  16   7      650.68      626.40     86.28 o 
   4  16   7        5.15     -258.12    138.45 o 
   5  16   7       11.83       63.49     70.17 o 
   6  16   7       80.04       39.52     96.55 o 
   7  16   7      420.27      443.03     85.21 o 
   8  16   7      183.20      296.51    121.50 o 
  -3  17   7     1268.16     1502.14    225.07 o 
   0  17   7      536.40      743.31    141.20 o 
   1  17   7     1155.45     1270.51    126.34 o 
   2  17   7      655.99      871.52    252.23 o 
   3  17   7      317.88      457.40    119.07 o 
   4  17   7      751.21      931.06    105.14 o 
   5  17   7      192.10      357.26    155.47 o 
   6  17   7      740.61      784.29     76.19 o 
   1  18   7     2961.28     3302.84    373.28 o 
   2  18   7      193.05      309.94    197.53 o 
  -5 -11   8       24.16       92.91    107.17 o 
  -4 -11   8     4445.72     4434.51    146.56 o 
  -3 -11   8        4.71     -147.67    144.58 o 
  -2 -11   8     3172.92     3289.69    193.78 o 
  -1 -11   8      251.39      284.66    183.51 o 
   0 -11   8     1702.62     1898.71    190.02 o 
   2 -11   8     1518.83     1222.99    204.29 o 
   3 -11   8       57.54        3.50    200.54 o 
  -8 -10   8      770.16      928.57    117.17 o 
  -7 -10   8     2374.27     2512.83    131.19 o 
  -6 -10   8       31.59      177.01     97.84 o 
  -5 -10   8     2225.52     2395.36    103.43 o 
  -4 -10   8        4.76       44.87    102.37 o 
  -3 -10   8     3744.99     3608.28    130.73 o 
  -2 -10   8     1131.45     1040.48    167.24 o 
  -1 -10   8     3949.96     3528.33    440.13 o 
   0 -10   8     1489.94     1327.42     49.97 o 
   1 -10   8     7093.26     6327.59    298.80 o 
   2 -10   8       29.58       28.77     50.09 o 
   3 -10   8     9814.05     9192.38    247.48 o 
   4 -10   8       48.71     -165.99    191.27 o 
   5 -10   8     5632.72     5315.08    411.84 o 
  -9  -9   8     5276.75     5445.17    106.78 o 
  -8  -9   8       67.54       97.50     88.25 o 
  -7  -9   8     3343.07     3442.78     91.48 o 
  -6  -9   8      267.74      193.79     91.07 o 
  -5  -9   8     8634.19     8585.32    111.14 o 
  -4  -9   8      142.79      238.34    148.21 o 
  -3  -9   8     8593.93     8210.56    315.56 o 
  -2  -9   8     1089.89      974.39     79.61 o 
  -1  -9   8     7737.34     6887.34    471.92 o 
   0  -9   8      523.83      468.79    145.33 o 
   1  -9   8     2428.77     2193.61     76.23 o 
   2  -9   8      194.35      217.66    162.11 o 
   3  -9   8     3268.60     3210.70    162.23 o 
   5  -9   8     5778.16     6211.85    199.53 o 
   6  -9   8       33.54      108.40    378.54 o 
   7  -9   8     6417.93     6208.85    212.55 o 
 -10  -8   8      442.98      418.65     54.80 o 
  -9  -8   8      506.74      570.92     53.16 o 
  -8  -8   8     1129.50     1172.26     80.98 o 
  -7  -8   8     1289.55     1495.74     79.78 o 
  -6  -8   8        3.77      -21.22     82.04 o 
  -5  -8   8      860.04     1067.52     86.55 o 
  -4  -8   8      115.35      199.30    154.09 o 
  -3  -8   8      525.32      527.29     89.43 o 
  -2  -8   8     1632.03     1471.07    147.29 o 
  -1  -8   8     1016.03      918.17     30.34 o 
   0  -8   8       32.93       48.48     45.94 o 
   1  -8   8     1289.92     1219.24    151.72 o 
   2  -8   8       18.40      -22.70    120.80 o 
   3  -8   8      572.82      617.63    312.45 o 
   4  -8   8      940.91      866.99    162.48 o 
   5  -8   8     1134.06     1397.99    337.73 o 
   6  -8   8      748.83      614.63    173.00 o 
   7  -8   8      712.41      453.90    175.50 o 
   8  -8   8       10.11      103.15    182.01 o 
   9  -8   8        7.47      107.15    175.25 o 
 -11  -7   8     4618.98     4572.63    107.78 o 
 -10  -7   8      215.83      300.86     52.07 o 
  -9  -7   8     9277.82     9514.83     89.40 o 
  -8  -7   8      110.39      192.55     48.93 o 
  -7  -7   8     7490.44     7601.26    203.84 o 
  -6  -7   8      637.55      657.91    106.40 o 
  -5  -7   8    11062.53    11401.03    155.60 o 
  -4  -7   8     1950.86     1982.57    103.90 o 
  -3  -7   8    11509.10    10625.40    392.18 o 
  -2  -7   8     1860.59     1735.43    127.88 o 
  -1  -7   8     7914.41     7521.86    317.95 o 
   0  -7   8     2614.79     2443.56     30.49 o 
   1  -7   8     5469.47     5322.10    156.10 o 
   3  -7   8     4911.71     4720.98    158.73 o 
   4  -7   8      878.33      859.73    148.46 o 
   5  -7   8     3159.02     3394.09    161.48 o 
   7  -7   8     7711.15     8229.48    188.27 o 
   8  -7   8      511.88      871.74    165.49 o 
   9  -7   8     6754.30     6184.32    185.76 o 
  10  -7   8       68.44     -155.47    170.99 o 
 -12  -6   8       29.41       29.05     63.80 o 
 -11  -6   8     2233.86     2173.83     56.66 o 
 -10  -6   8       53.47      194.69     66.47 o 
  -9  -6   8     5372.89     5302.34     87.39 o 
  -8  -6   8      185.81      360.51     68.16 o 
  -7  -6   8    13194.49    13288.89     81.21 o 
  -6  -6   8      292.41      302.29     56.86 o 
  -5  -6   8    22173.25    22590.19    110.85 o 
  -4  -6   8      826.76      894.53    201.79 o 
  -3  -6   8    18951.48    19227.53    568.69 o 
  -2  -6   8     9771.09    10099.72     94.46 o 
  -1  -6   8     7626.09     7465.19    223.40 o 
   0  -6   8     2079.95     1989.56    100.77 o 
   1  -6   8    12958.09    13495.23    161.61 o 
   2  -6   8     3372.61     3453.17    134.44 o 
   3  -6   8     9815.33     9752.65    152.47 o 
   4  -6   8       20.06      161.48    132.94 o 
   5  -6   8     2717.15     2807.25    147.46 o 
   6  -6   8     2797.20     2632.50    149.71 o 
   7  -6   8      618.51      347.50    155.72 o 
   8  -6   8     1535.99     1280.58    158.98 o 
   9  -6   8     1077.54     1296.85    154.22 o 
  10  -6   8      190.32      311.69    149.71 o 
  11  -6   8     1891.56     2057.18    323.21 o 
 -13  -5   8      551.81      544.56     74.33 o 
 -12  -5   8      172.33      127.23     59.55 o 
 -11  -5   8      693.48      667.22     52.02 o 
 -10  -5   8        5.91      -21.84     55.89 o 
  -9  -5   8        3.43      -80.61     78.29 o 
  -8  -5   8     1123.10     1155.01     60.87 o 
  -7  -5   8      191.53      295.35     47.99 o 
  -6  -5   8      873.25      942.33     67.50 o 
  -5  -5   8      816.82      929.09     48.15 o 
  -4  -5   8      707.23      781.36     88.13 o 
  -3  -5   8       76.23        0.26     65.08 o 
  -2  -5   8     1987.41     1910.77     70.86 o 
  -1  -5   8      726.79      770.16    166.49 o 
   0  -5   8    31294.97    32817.78    181.01 o 
   1  -5   8      279.08      329.79     71.48 o 
   2  -5   8    13666.71    13695.52    146.46 o 
   4  -5   8    12712.77    13250.14    153.72 o 
   5  -5   8      177.12      205.29    127.43 o 
   6  -5   8     3220.88     2684.83    269.13 o 
   7  -5   8      212.75       41.81    138.45 o 
   8  -5   8     9875.71     9895.11    170.74 o 
   9  -5   8      661.17      745.81    143.70 o 
  10  -5   8     6963.01     7110.64    308.44 o 
  11  -5   8      155.31      149.40     84.63 o 
 -13  -4   8     3000.40     2900.35     89.50 o 
 -12  -4   8      931.82      977.14     89.88 o 
 -11  -4   8     2347.19     2411.47    127.44 o 
 -10  -4   8     1477.13     1600.52     59.05 o 
  -9  -4   8     1130.47     1128.98     53.83 o 
  -8  -4   8     1587.82     1605.53    124.18 o 
  -7  -4   8     2669.37     2770.89     50.45 o 
  -6  -4   8      132.74      176.09     35.35 o 
  -5  -4   8     8865.26     9166.37    414.84 o 
  -4  -4   8     1961.51     1927.15     29.78 o 
  -3  -4   8    20429.51    20259.79     95.49 o 
  -2  -4   8      329.69      545.56     94.63 o 
  -1  -4   8     7806.14     7586.12    212.43 o 
   0  -4   8     1755.19     1829.92     66.18 o 
   1  -4   8     4775.34     3580.37   1534.69 o 
   2  -4   8     3600.05     3467.69    113.16 o 
   3  -4   8     6872.16     6665.00    120.42 o 
   4  -4   8     1569.37     1372.96    219.31 o 
   5  -4   8     8126.07     8291.82    138.20 o 
   6  -4   8     3124.45     3225.85    128.18 o 
   7  -4   8      114.74      146.71    122.93 o 
   8  -4   8      590.75      661.44    250.61 o 
   9  -4   8       80.86      124.07    119.42 o 
  10  -4   8      946.01     1027.42     79.19 o 
  11  -4   8       32.16      115.59     81.39 o 
  12  -4   8     2014.52     2160.58    138.20 o 
 -14  -3   8      834.94      773.30     75.69 o 
 -13  -3   8     3037.66     3046.43    112.66 o 
 -12  -3   8     1173.58     1145.82     89.40 o 
 -11  -3   8     6307.17     6227.83     95.26 o 
 -10  -3   8       71.80      195.34    144.58 o 
  -9  -3   8     7981.67     8100.27     85.96 o 
  -8  -3   8       96.47       89.32     47.54 o 
  -7  -3   8     6842.07     6467.43    246.23 o 
  -6  -3   8      370.85      457.38     36.14 o 
  -5  -3   8      366.88      367.20     29.37 o 
  -4  -3   8     2658.27     1721.55    520.87 o 
  -3  -3   8     2077.24     1930.25    149.96 o 
  -2  -3   8      126.10      181.26     75.86 o 
  -1  -3   8     8060.27     7962.85     92.88 o 
   0  -3   8      885.48      781.94     78.07 o 
   1  -3   8     6837.04     6647.98    258.62 o 
   2  -3   8     8462.23     8038.87    391.81 o 
   3  -3   8     1289.55     1343.86     47.37 o 
   4  -3   8    16410.22    16666.67     63.81 o 
   5  -3   8     4364.26     4238.00     74.73 o 
   6  -3   8     6552.85     6668.29     62.22 o 
   7  -3   8     6787.38     6986.29     70.20 o 
   8  -3   8     5828.40     5934.94    104.90 o 
   9  -3   8      724.66      793.29     87.25 o 
  10  -3   8     4425.63     4312.02    126.68 o 
  11  -3   8      130.32      149.23     88.38 o 
  12  -3   8     1887.19     1852.51     88.59 o 
  13  -3   8      197.09      277.38     88.22 o 
 -14  -2   8      911.05     1028.77     98.74 o 
 -13  -2   8      208.14      242.02    164.73 o 
 -12  -2   8     2702.42     2661.74     69.93 o 
 -11  -2   8        4.62      -16.51     95.51 o 
 -10  -2   8    11294.75    11426.38    148.21 o 
  -9  -2   8     1412.48     1373.62     67.47 o 
  -8  -2   8    13975.43    14400.42     71.84 o 
  -7  -2   8     1000.18     1025.73     43.77 o 
  -6  -2   8    14114.90    13883.87     57.20 o 
  -5  -2   8      249.38      254.22     47.68 o 
  -4  -2   8    26115.39    26155.39     57.96 o 
  -3  -2   8     1831.05     2080.90    107.90 o 
  -2  -2   8    43134.37    39912.64    137.20 o 
  -1  -2   8      626.39      546.78     70.10 o 
   0  -2   8    12542.52    11675.89     91.38 o 
   1  -2   8       31.16       -4.76     67.85 o 
   2  -2   8     9247.55     9458.76    155.61 o 
   3  -2   8      227.75      253.38     25.43 o 
   4  -2   8    14041.02    13513.59    968.63 o 
   5  -2   8     2329.78     2255.09     44.01 o 
   6  -2   8    24002.46    24238.35    203.54 o 
   7  -2   8       41.78       77.62     60.59 o 
   8  -2   8    21214.06    21382.23    121.17 o 
   9  -2   8      822.06      902.79     83.62 o 
  10  -2   8    12375.69    11872.81    521.37 o 
  11  -2   8     1581.98     1677.89    109.16 o 
  12  -2   8     6398.70     6438.62    240.97 o 
  13  -2   8       91.70      126.10     59.71 o 
 -14  -1   8     1116.52     1026.46    117.42 o 
 -13  -1   8      940.74      813.73     51.06 o 
 -12  -1   8      390.74      429.86     47.88 o 
 -11  -1   8      680.25      672.23     46.90 o 
 -10  -1   8     1139.14     1255.74     46.89 o 
  -9  -1   8     3588.02     3508.60    113.16 o 
  -8  -1   8     3416.12     3392.10     67.50 o 
  -7  -1   8     4067.57     4173.16     51.84 o 
  -6  -1   8     9668.79     9838.88     68.01 o 
  -5  -1   8     1333.57     1299.82     35.94 o 
  -4  -1   8     8168.36     8240.12     53.15 o 
  -3  -1   8     2568.31     2493.94    127.31 o 
  -2  -1   8     8575.08     8511.88    143.20 o 
  -1  -1   8        6.59      147.21     61.09 o 
   0  -1   8    29073.18    28378.20    118.42 o 
   1  -1   8       30.22     -155.47    124.93 o 
   2  -1   8    21454.24    19569.03    966.25 o 
   3  -1   8      110.04      129.14     24.60 o 
   4  -1   8      354.73      384.58     27.55 o 
   5  -1   8      679.00      683.31     76.38 o 
   6  -1   8      200.88      272.62     40.12 o 
   7  -1   8      141.77      115.86     75.11 o 
   8  -1   8     2833.10     2805.57     81.03 o 
   9  -1   8       33.00       51.52     79.54 o 
  10  -1   8     1334.14     1338.16     74.61 o 
  11  -1   8      255.00      346.91     67.31 o 
  12  -1   8      465.61      515.41     51.50 o 
  13  -1   8     1276.90     1305.81     71.05 o 
  14  -1   8      284.93      163.90     52.66 o 
 -14   0   8      145.64      135.13     50.65 o 
 -13   0   8     1059.93     1041.90    122.48 o 
 -12   0   8      107.95      208.96     47.36 o 
 -11   0   8      721.89      781.59     57.54 o 
 -10   0   8     4630.29     4701.35     65.04 o 
  -9   0   8       21.66       83.43     85.50 o 
  -8   0   8     9533.94     9762.57     75.48 o 
  -7   0   8      925.64     1065.02     52.45 o 
  -6   0   8    12623.62    12805.31    321.21 o 
  -5   0   8     8986.90     9650.09     60.62 o 
  -4   0   8     7992.71     7477.30    399.69 o 
  -3   0   8      541.50      511.70     56.47 o 
  -2   0   8    23489.38    23656.44    139.45 o 
  -1   0   8     2357.25     2487.05     64.84 o 
   0   0   8    15597.92    14460.36     87.88 o 
   1   0   8     2992.39     2968.48     61.59 o 
   2   0   8     6464.60     6370.73     60.71 o 
   3   0   8      870.47      796.40     29.29 o 
   4   0   8     4232.18     4226.10    110.84 o 
   5   0   8     3484.67     3324.34     70.78 o 
   6   0   8     4596.75     4380.98    253.11 o 
   7   0   8     4855.48     4508.72    157.98 o 
   8   0   8     5637.21     5423.63    119.34 o 
   9   0   8      980.32      947.18     63.53 o 
  10   0   8     5011.41     5000.93     62.37 o 
  11   0   8      106.56      108.47     49.45 o 
  12   0   8     1761.73     1717.52     47.35 o 
  13   0   8       20.11       86.49    123.42 o 
  14   0   8     2344.18     2511.33    146.46 o 
 -14   1   8     4200.82     3784.21    103.58 o 
 -13   1   8        2.29      -67.78     63.31 o 
 -12   1   8     7412.44     8291.50    933.46 o 
 -11   1   8      127.92      139.86     84.25 o 
 -10   1   8     7094.29     6994.04    124.05 o 
  -9   1   8      828.24      884.46     54.05 o 
  -8   1   8     7051.58     7092.85     63.25 o 
  -7   1   8     2125.08     2130.22     52.81 o 
  -6   1   8    25542.57    24569.72    648.05 o 
  -5   1   8      660.75      675.68     55.34 o 
  -4   1   8    54327.19    54864.68    433.87 o 
  -3   1   8     3717.19     3679.66     71.60 o 
  -2   1   8    37458.86    36837.38    709.64 o 
  -1   1   8    13701.80    13158.54     83.87 o 
   0   1   8    65164.85    66596.34    723.95 o 
   1   1   8      568.77      577.62     31.17 o 
   2   1   8    66873.71    68144.91   2539.99 o 
   3   1   8        6.85      -26.39     74.61 o 
   4   1   8    39705.68    39647.34    902.41 o 
   5   1   8      755.09      777.52     37.99 o 
   6   1   8     7016.64     7185.45     40.77 o 
   7   1   8      699.07      586.69     57.33 o 
   8   1   8     3151.15     3123.67     54.24 o 
   9   1   8      128.36      145.19    103.27 o 
  10   1   8    10438.12    10637.99     55.50 o 
  11   1   8       86.39      111.68     43.52 o 
  12   1   8     4557.19     4476.89    134.31 o 
  13   1   8        2.25        9.01     35.18 o 
  14   1   8     1036.35     1147.39    140.70 o 
 -14   2   8      770.04      822.04     67.36 o 
 -13   2   8      140.67      180.49     63.42 o 
 -12   2   8     3917.66     4200.23     74.72 o 
 -11   2   8       11.60       80.95    100.52 o 
 -10   2   8     4638.90     4464.95    386.80 o 
  -9   2   8      286.26      262.46     70.49 o 
  -8   2   8       45.68       62.03     53.53 o 
  -7   2   8     2966.02     2963.27     98.14 o 
  -6   2   8      342.87      424.75     61.78 o 
  -5   2   8      309.33      405.82     71.10 o 
  -4   2   8     1525.83     1445.50     46.20 o 
  -3   2   8      499.08      540.37     42.75 o 
  -2   2   8     1635.47     1491.17     64.09 o 
  -1   2   8     4131.64     4013.28     82.74 o 
   0   2   8     1217.04     1071.34     56.13 o 
   1   2   8    24576.08    24547.59    411.79 o 
   2   2   8     2209.01     2168.48     23.68 o 
   3   2   8    25560.67    25223.28    467.54 o 
   4   2   8    12005.77    12317.49     47.79 o 
   5   2   8    16197.82    16723.68     65.78 o 
   6   2   8    16595.18    16693.60    357.47 o 
   7   2   8     7928.89     7612.19    135.23 o 
   8   2   8     1557.71     1494.70     33.65 o 
   9   2   8     7346.46     7114.43    153.00 o 
  10   2   8        2.45       10.49     33.31 o 
  11   2   8     4842.27     4502.92    226.07 o 
  12   2   8       67.00       13.07     90.38 o 
  13   2   8      630.43      649.11    130.51 o 
  14   2   8      260.58       44.06    144.21 o 
 -14   3   8      698.89      831.16    116.54 o 
 -13   3   8      411.61      462.51     68.62 o 
 -12   3   8     2023.25     2105.68    109.53 o 
 -11   3   8      172.47      203.40     84.32 o 
 -10   3   8     1039.05     1171.73    259.49 o 
  -9   3   8     2441.86     2216.68    125.30 o 
  -8   3   8       81.77       80.62     52.12 o 
  -7   3   8     2242.42     2070.85     53.31 o 
  -6   3   8      411.15      340.51     72.23 o 
  -5   3   8     5860.34     5579.02     53.91 o 
  -4   3   8    13956.28    13558.41    209.55 o 
  -3   3   8     5025.20     5018.03     49.65 o 
  -2   3   8    17353.95    17265.40    103.27 o 
  -1   3   8     9212.38     9785.97    144.58 o 
   0   3   8    16209.65    17244.76     63.18 o 
   1   3   8      313.74      330.34     57.92 o 
   2   3   8    23041.67    23960.95    584.97 o 
   3   3   8     9829.76     9973.13    113.68 o 
   4   3   8     6128.81     5933.29     88.30 o 
   5   3   8    18216.88    18050.40     48.19 o 
   6   3   8     3422.90     3455.40     74.73 o 
   7   3   8     6995.94     7067.56     47.10 o 
   8   3   8       13.05       11.40     33.27 o 
   9   3   8     9647.17     9519.16    166.21 o 
  10   3   8       27.66       16.05     36.70 o 
  11   3   8     5020.69     4514.34    534.39 o 
  12   3   8     2236.00     2014.74    156.17 o 
  13   3   8     7596.54     7865.46    154.47 o 
  14   3   8      389.22      443.38    146.21 o 
 -14   4   8     2954.07     3191.37    110.80 o 
 -13   4   8      280.48      392.45    186.02 o 
 -12   4   8     5910.00     5823.27    132.19 o 
 -11   4   8        3.71       48.88     87.62 o 
 -10   4   8    14249.91    14458.00    210.68 o 
  -9   4   8      489.97      468.17     84.12 o 
  -8   4   8    13323.96    14667.19   1292.72 o 
  -7   4   8       19.71        4.81     52.17 o 
  -6   4   8     6094.77     6187.25     73.73 o 
  -5   4   8      327.13      358.98     49.90 o 
  -4   4   8    14167.79    14187.04    287.41 o 
  -3   4   8      932.31     1028.96     96.51 o 
  -2   4   8    12209.04    12103.25     84.87 o 
  -1   4   8     5600.39     5433.04    142.33 o 
   0   4   8    22875.98    23163.34    266.83 o 
   1   4   8     3279.29     3293.56     34.05 o 
   2   4   8    10907.77    10700.12     80.11 o 
   3   4   8     5023.87     4963.40     53.79 o 
   4   4   8     1458.02     1416.56     25.15 o 
   5   4   8     2645.38     2940.04     52.57 o 
   6   4   8    13761.77    13632.09    224.80 o 
   7   4   8       69.32       63.25     60.59 o 
   8   4   8    14295.39    15122.90    343.93 o 
   9   4   8     1919.60     1854.35     38.64 o 
  10   4   8     1378.01     1337.99     32.36 o 
  11   4   8      237.71      214.71     22.45 o 
  12   4   8      209.02      132.32     24.79 o 
  13   4   8      682.68      877.00    131.19 o 
  14   4   8       34.72        4.76    142.70 o 
  15   4   8       47.15      292.42    155.47 o 
 -14   5   8      548.18      613.75    112.72 o 
 -13   5   8      462.16      497.97    107.15 o 
 -12   5   8      852.95     1158.29    150.34 o 
 -11   5   8     2595.89     2704.03    109.91 o 
 -10   5   8      276.05      340.32     91.88 o 
  -9   5   8     8077.80     8014.43    110.16 o 
  -8   5   8     3256.86     3294.36     69.86 o 
  -7   5   8    10798.25    10934.97   1526.30 o 
  -6   5   8     7133.14     7962.12    689.86 o 
  -5   5   8    12616.27    12047.48    671.58 o 
  -4   5   8     3561.96     3341.08     53.28 o 
  -3   5   8    33215.14    33147.54    182.89 o 
  -2   5   8       52.25      -30.16     64.34 o 
  -1   5   8    32237.53    32459.25    383.42 o 
   0   5   8     1048.08      971.06     89.38 o 
   1   5   8    19849.03    19933.58    475.99 o 
   2   5   8     1765.46     1862.09     42.29 o 
   3   5   8    20980.10    21168.45     90.56 o 
   4   5   8        0.82        0.47     23.46 o 
   5   5   8    17952.03    18352.06    188.23 o 
   6   5   8      789.61      771.94     34.09 o 
   7   5   8    22335.60    22761.20    218.57 o 
   8   5   8       24.46       63.80     26.55 o 
   9   5   8     4968.74     5011.33     45.41 o 
  10   5   8      584.08      557.48     18.51 o 
  11   5   8    10617.60    11260.55    256.87 o 
  12   5   8     1623.75     1499.89    126.18 o 
  13   5   8     8387.83     8994.07    155.72 o 
  14   5   8       74.50       53.33    147.96 o 
 -14   6   8      251.06      263.27     87.70 o 
 -13   6   8      560.19      854.55     85.52 o 
 -12   6   8      721.38      642.65    102.77 o 
 -11   6   8     1006.02     1176.63    107.15 o 
 -10   6   8      435.58      518.62     73.36 o 
  -9   6   8     2460.81     2641.43     75.94 o 
  -8   6   8     4093.36     3967.58     73.35 o 
  -7   6   8    13222.12    12432.57    106.56 o 
  -6   6   8     1913.58     1811.20    195.15 o 
  -5   6   8    15306.59    15971.95   1568.86 o 
  -4   6   8      510.88      569.73     60.09 o 
  -3   6   8    16655.86    14440.83     94.38 o 
  -2   6   8     1522.80     1480.64     55.20 o 
  -1   6   8    20410.24    18969.85    986.53 o 
   0   6   8       22.12       -0.53     42.75 o 
   1   6   8    53074.20    54000.34    329.66 o 
   2   6   8     1577.93     1622.81     33.46 o 
   3   6   8    31255.95    30740.61    827.90 o 
   4   6   8      335.72      359.56     25.46 o 
   5   6   8     2968.69     2755.30     71.77 o 
   6   6   8      931.52      909.87     44.06 o 
   7   6   8    10948.90    11243.85    278.39 o 
   8   6   8     2525.00     2406.58    129.90 o 
   9   6   8    10570.26    10092.24    186.86 o 
  10   6   8     2597.97     2197.63    109.66 o 
  11   6   8     3099.78     3159.75    122.17 o 
  12   6   8       44.42      -41.31    122.67 o 
  13   6   8     2351.78     2609.22    142.20 o 
  14   6   8      413.36      511.23    150.71 o 
 -14   7   8     1163.43     1185.21    139.57 o 
 -13   7   8      380.24      370.53    146.21 o 
 -12   7   8     1237.33     1411.12     91.78 o 
 -11   7   8       70.01      403.78     83.33 o 
 -10   7   8     3130.68     3101.06    120.30 o 
  -9   7   8      888.57     1054.74    136.69 o 
  -8   7   8      846.88      982.34     81.49 o 
  -7   7   8      456.66      568.47     66.85 o 
  -6   7   8     2823.64     2814.50    210.05 o 
  -5   7   8      667.39      671.82     62.09 o 
  -4   7   8     8756.76     8325.87    206.29 o 
  -3   7   8     1672.22     1579.69     87.88 o 
  -2   7   8     2402.87     2607.28    385.67 o 
  -1   7   8    12061.47    12856.54   1309.62 o 
   0   7   8      204.70      167.57     92.26 o 
   1   7   8     1469.41     1735.44     90.28 o 
   2   7   8      448.20      448.22     39.69 o 
   3   7   8       56.50       91.99     38.13 o 
   4   7   8       49.20       19.86     28.81 o 
   5   7   8        1.76       44.35     27.27 o 
   6   7   8     1555.42     1622.84     44.98 o 
   7   7   8      178.15      180.83     32.36 o 
   8   7   8     2666.68     2693.30    179.99 o 
   9   7   8      566.78      543.98     43.42 o 
  10   7   8      171.29      103.90    103.15 o 
  11   7   8      677.91      930.33    112.66 o 
  12   7   8       22.21       64.09    120.67 o 
  13   7   8      791.07      843.70    133.94 o 
  14   7   8      330.97      575.82    293.17 o 
 -13   8   8     2234.19     2246.13    104.41 o 
 -11   8   8     2489.58     2624.34    187.02 o 
 -10   8   8       71.40      220.06    114.16 o 
  -9   8   8     3232.74     3345.97     89.90 o 
  -8   8   8      245.08      501.39    234.83 o 
  -7   8   8     7344.00     7234.05     87.95 o 
  -6   8   8       17.70      147.49     70.03 o 
  -5   8   8    15110.60    14539.32    109.45 o 
  -4   8   8      126.19      167.58     61.31 o 
  -3   8   8    14975.02    14222.48    106.53 o 
  -2   8   8     2965.75     2826.06     57.61 o 
  -1   8   8     8396.79     7652.81    120.92 o 
   0   8   8      457.44      469.52     48.27 o 
   1   8   8    27730.69    27268.59    362.14 o 
   2   8   8      701.38      680.15     37.37 o 
   3   8   8    41197.48    41594.85    704.56 o 
   4   8   8        1.14       -0.85     42.45 o 
   5   8   8    16721.25    16695.39    351.18 o 
   6   8   8      548.83      566.72     36.12 o 
   7   8   8     2469.69     2364.06     67.05 o 
   8   8   8      139.01      173.04     33.21 o 
   9   8   8     6167.14     5668.82    575.23 o 
  10   8   8      467.64      475.46     84.32 o 
  11   8   8     4087.28     4405.03    138.95 o 
  12   8   8      729.47      668.70    130.44 o 
  13   8   8     3214.94     3544.80    146.21 o 
  14   8   8       32.03       -5.01    151.22 o 
 -13   9   8     1952.75     2184.86    144.96 o 
 -12   9   8        3.22     -210.28    105.14 o 
 -11   9   8     7537.66     8059.99    182.51 o 
 -10   9   8       45.05      -52.04    151.09 o 
  -9   9   8     9503.80    10008.14    513.98 o 
  -7   9   8     4151.52     4851.62    162.11 o 
  -6   9   8        2.87      269.44     78.96 o 
  -5   9   8     7969.80     8195.93    119.67 o 
  -4   9   8     1038.12     1069.20     71.84 o 
  -3   9   8    15931.63    15431.18    200.91 o 
  -2   9   8     5463.22     5332.46    288.04 o 
  -1   9   8     4668.77     4388.74    108.53 o 
   0   9   8       17.15       52.58     53.09 o 
   1   9   8     4783.43     5007.37    144.39 o 
   2   9   8     4274.41     4030.13     61.64 o 
   3   9   8    18482.45    18308.35    585.79 o 
   4   9   8     3359.07     3287.27     78.64 o 
   5   9   8    18486.30    18621.09    221.53 o 
   6   9   8      136.02      211.41     34.21 o 
   7   9   8     9997.74     9795.05    275.24 o 
   8   9   8     1699.55     1617.38     92.11 o 
   9   9   8     4961.81     4183.52    408.51 o 
  10   9   8     3775.07     4003.95    120.80 o 
  11   9   8     1816.08     2011.02    118.29 o 
  12   9   8     1081.38     1502.89    146.96 o 
  13   9   8     1212.02     1389.73    158.48 o 
  14   9   8       69.82      167.74    166.24 o 
 -12  10   8        6.77       -5.01    169.49 o 
 -11  10   8       17.84       15.02    139.70 o 
 -10  10   8       34.91       27.54    161.48 o 
  -9  10   8      518.72      720.53    134.19 o 
  -8  10   8      190.56      168.49    130.69 o 
  -7  10   8     1305.73     1564.78    197.41 o 
  -5  10   8       37.82      217.31    111.41 o 
  -4  10   8     5212.96     5188.39     85.14 o 
  -3  10   8       74.77      167.77     71.21 o 
  -2  10   8     5004.69     4858.33    100.27 o 
  -1  10   8       22.43       45.21     64.68 o 
   0  10   8       16.08      114.31     78.72 o 
   1  10   8      448.01      489.90     47.66 o 
   2  10   8      842.20      915.11     52.31 o 
   3  10   8      585.35      534.03     55.65 o 
   4  10   8     2409.83     2414.97     74.64 o 
   5  10   8      724.91      702.78     39.73 o 
   6  10   8     2958.14     2862.32     55.18 o 
   7  10   8      369.21      373.70     35.74 o 
   8  10   8     3141.24     3229.83    127.24 o 
   9  10   8        7.83      117.66     66.39 o 
  10  10   8     5722.86     5823.33    100.79 o 
  11  10   8        6.21      -64.42    194.28 o 
  12  10   8     6337.17     6415.40    157.98 o 
  13  10   8       67.19     -216.31    162.48 o 
 -10  11   8       47.78      235.59    152.97 o 
  -9  11   8     8265.09     8619.04    173.25 o 
  -8  11   8       65.30      295.67    150.97 o 
  -7  11   8     7261.04     7325.44    157.22 o 
  -6  11   8        3.49     -219.81    127.93 o 
  -5  11   8     3269.86     3206.07    131.44 o 
  -4  11   8     1500.58     1874.68    254.11 o 
  -3  11   8     2813.16     2933.54    299.80 o 
  -2  11   8     4492.27     4998.37    143.58 o 
  -1  11   8     8757.42     8737.24    270.39 o 
   0  11   8     3812.34     3641.29    121.30 o 
   1  11   8     7450.70     7208.21    172.41 o 
   2  11   8      590.26      702.58     58.64 o 
   3  11   8     4624.38     4405.96    113.46 o 
   4  11   8      143.44      148.39     44.77 o 
   5  11   8     5228.46     5287.43     63.05 o 
   6  11   8      323.07      315.18     46.57 o 
   7  11   8     6458.09     6504.74    221.22 o 
   8  11   8     1658.54     1549.93     85.94 o 
   9  11   8     3507.63     3326.25    224.30 o 
  10  11   8       66.57       90.13    106.15 o 
  11  11   8     1391.98     1356.31    125.46 o 
  12  11   8      139.63      249.37    190.52 o 
  13  11   8      597.41      754.83    158.23 o 
  -9  12   8     1730.38     1640.34    177.25 o 
  -8  12   8      315.14      469.17    150.97 o 
  -7  12   8     5967.29     6119.72    168.74 o 
  -6  12   8      278.26      469.17    140.70 o 
  -5  12   8     7974.96     8024.44    165.99 o 
  -4  12   8     3280.87     3336.51    141.20 o 
  -3  12   8     3280.47     3182.78     90.01 o 
  -2  12   8     4767.90     4528.79    246.98 o 
  -1  12   8     4900.97     4711.10    276.89 o 
   0  12   8     3302.08     3391.83    118.92 o 
   1  12   8     5181.23     5129.26    100.52 o 
   2  12   8      854.80      856.47     57.59 o 
   3  12   8     3248.90     3041.92    145.83 o 
   4  12   8     2244.12     2098.69     87.11 o 
   5  12   8      990.27     1010.54     59.34 o 
   6  12   8     3788.77     3562.60     59.52 o 
   7  12   8      250.60      278.45    114.29 o 
   8  12   8     3909.44     3477.58    169.15 o 
   9  12   8      690.93      566.00     36.42 o 
  10  12   8     1766.18     1958.45     99.49 o 
  11  12   8     1161.24     1324.84    105.07 o 
  12  12   8     2805.22     2994.16    117.36 o 
 -10  13   8      768.99      431.36    194.28 o 
  -8  13   8     1710.87     1904.21    165.74 o 
  -6  13   8     3384.89     3377.31    170.99 o 
  -5  13   8      172.43      310.94    151.72 o 
  -4  13   8     5639.07     5355.92    344.49 o 
  -3  13   8       81.22      230.56     92.35 o 
  -2  13   8     6042.09     5927.98    286.03 o 
  -1  13   8       55.99       65.01     99.27 o 
   0  13   8     5887.64     5637.67     99.34 o 
   1  13   8      270.22      392.17     79.98 o 
   2  13   8     9970.45     9818.39    128.68 o 
   3  13   8       13.57       24.05     68.51 o 
   4  13   8     8068.64     7648.76    218.54 o 
   5  13   8      345.57      473.76     54.00 o 
   6  13   8     7405.03     6850.18    142.82 o 
   7  13   8        1.35       52.25     66.85 o 
   8  13   8     5682.20     5085.59    511.98 o 
   9  13   8      459.10      422.95     73.43 o 
  10  13   8     6270.04     6524.44    115.29 o 
  11  13   8       20.16      -95.36    108.93 o 
  12  13   8     1743.60     1986.64    352.25 o 
  -9  14   8      312.51      314.45    177.75 o 
  -8  14   8      120.67      129.68    190.77 o 
  -7  14   8      441.89      514.48    184.01 o 
  -5  14   8     2315.05     2059.19    150.46 o 
  -4  14   8      430.14      133.44    139.45 o 
  -3  14   8     3632.43     3209.83    143.96 o 
  -2  14   8       29.47       81.37    125.68 o 
  -1  14   8      184.43      414.34    125.93 o 
   0  14   8        2.14      -35.21     81.24 o 
   1  14   8      486.15      562.13     69.50 o 
   2  14   8      307.90      455.92     66.04 o 
   3  14   8      847.87     1042.56     80.76 o 
   4  14   8     1526.98     1592.07     69.97 o 
   5  14   8      189.92      216.61     73.55 o 
   6  14   8     1047.90     1078.51     62.90 o 
   7  14   8       57.99       56.50     76.79 o 
   8  14   8       50.66      212.93    133.44 o 
   9  14   8      516.81      411.65     40.55 o 
  10  14   8      106.71      196.53    153.97 o 
  11  14   8        1.72       92.88    162.23 o 
  -5  15   8      152.61      152.22    151.22 o 
  -4  15   8     1415.72     1425.28    152.22 o 
   0  15   8     1902.40     2028.10    175.75 o 
   1  15   8      126.35      246.10     88.37 o 
   2  15   8     4666.34     4535.65    144.85 o 
   3  15   8       11.38       65.15     86.06 o 
   4  15   8     5371.66     5300.23    103.70 o 
   5  15   8      403.66      386.10     66.58 o 
   6  15   8     3188.69     2871.18     84.38 o 
   7  15   8       87.54       72.67     55.72 o 
   8  15   8     1274.10     1075.46     86.31 o 
   9  15   8      111.25       86.14     95.63 o 
  10  15   8     1319.22     1689.41    165.99 o 
  -6  16   8     2441.28     2477.28    210.05 o 
  -5  16   8        0.61      -14.77    168.49 o 
  -4  16   8     2558.59     2274.24    196.28 o 
  -3  16   8      165.47      258.87    178.50 o 
  -2  16   8     3676.85     3324.74    186.02 o 
  -1  16   8      728.43      860.51    103.64 o 
   0  16   8     2498.94     2379.64    165.99 o 
   2  16   8     2574.87     2385.75    100.77 o 
   3  16   8        4.84       65.92     76.64 o 
   4  16   8     5008.06     4509.23    338.36 o 
   5  16   8      103.40      148.83     73.56 o 
   6  16   8     6893.91     6363.77    274.05 o 
   7  16   8      221.68      232.17    136.32 o 
   8  16   8     4422.04     3767.77    579.33 o 
  -1  17   8      680.65      677.47    136.44 o 
   0  17   8     1596.32     1439.80    147.46 o 
   1  17   8        2.39     -152.22    163.23 o 
   3  17   8      239.75      285.29    100.61 o 
   4  17   8        8.28       28.61     97.88 o 
   5  17   8      398.15      846.46    157.72 o 
   6  17   8        0.25       34.23    121.42 o 
   1  18   8     1255.71     1432.29    151.97 o 
   2  18   8      503.21      571.31    166.24 o 
   3  18   8      837.46      807.90    141.95 o 
  -6 -10   9      294.41      380.54    143.45 o 
  -5 -10   9     3627.93     4034.61    225.41 o 
  -4 -10   9        9.81      128.59    110.41 o 
  -3 -10   9     1774.33     1812.24    155.17 o 
  -2 -10   9      209.94      483.16    116.49 o 
  -1 -10   9      342.76      431.58    145.71 o 
   0 -10   9      212.19      339.73    367.77 o 
   1 -10   9      117.62      201.79    190.02 o 
   2 -10   9       96.50      -70.10    188.27 o 
   3 -10   9      347.82      164.73    399.82 o 
   4 -10   9      254.59        4.51    202.79 o 
  -8  -9   9     2066.55     2054.23     99.33 o 
  -7  -9   9       14.45       58.80     91.91 o 
  -6  -9   9     5238.11     5429.69    117.79 o 
  -5  -9   9       29.35       21.50    102.40 o 
  -4  -9   9     7584.44     7752.60    119.27 o 
  -3  -9   9       54.69      124.42    104.61 o 
  -2  -9   9     6181.00     6396.54    118.87 o 
  -1  -9   9     1277.92     1128.11    147.96 o 
   0  -9   9     8248.69     8501.37    190.27 o 
   1  -9   9      248.39      226.32    170.74 o 
   2  -9   9    10393.76    11394.49    385.05 o 
   3  -9   9      482.80      277.40    181.76 o 
   4  -9   9     7784.06     7357.49    212.30 o 
   5  -9   9       35.87      -82.87    196.78 o 
   6  -9   9     4228.80     4213.01    208.80 o 
  -9  -8   9       68.11      170.24     83.76 o 
  -8  -8   9     4152.17     4341.38    160.23 o 
  -7  -8   9       66.05      179.42     83.42 o 
  -6  -8   9     5243.85     5201.32     97.11 o 
  -5  -8   9      220.93      152.11     93.94 o 
  -4  -8   9    11636.32    11752.51    116.65 o 
  -3  -8   9      541.66      714.93    198.91 o 
  -2  -8   9    11331.12    11397.00    162.23 o 
  -1  -8   9      675.47      541.54    275.39 o 
   0  -8   9     4426.95     3408.90    749.44 o 
   1  -8   9       11.44       47.90    104.27 o 
   2  -8   9     2515.80     2478.65    260.62 o 
   3  -8   9      153.76      424.35    165.99 o 
   4  -8   9     7597.57     7566.79    194.78 o 
   5  -8   9      398.06      227.57    182.51 o 
   6  -8   9     6672.82     7009.74    206.54 o 
   7  -8   9      699.23      912.55    191.77 o 
 -10  -7   9        0.32      -11.87     68.01 o 
  -9  -7   9       58.77      131.62     51.48 o 
  -8  -7   9      431.08      499.81     52.57 o 
  -7  -7   9        6.31      118.99     84.00 o 
  -6  -7   9       32.61     -144.18     81.92 o 
  -5  -7   9      953.27      892.44     90.20 o 
  -4  -7   9        8.63       19.40     88.36 o 
  -3  -7   9     5697.12     5794.22    121.27 o 
  -2  -7   9       24.41       31.70    119.21 o 
  -1  -7   9     2637.43     2560.84    112.16 o 
   0  -7   9      162.10      136.96     71.69 o 
   1  -7   9      121.82      133.25    137.20 o 
   2  -7   9      703.49      264.69    279.65 o 
   3  -7   9      692.44      814.91    155.47 o 
   4  -7   9     2533.07     2926.42    163.48 o 
   5  -7   9     2622.59     2828.03    169.74 o 
   6  -7   9      681.27      982.90    169.99 o 
   7  -7   9     1065.03     1163.66    176.75 o 
   8  -7   9      157.32       60.09    354.25 o 
   9  -7   9      670.11      707.01    182.76 o 
 -11  -6   9      161.89      187.11     56.96 o 
 -10  -6   9     6860.49     7201.28    207.36 o 
  -9  -6   9      825.77      791.63     85.62 o 
  -8  -6   9    12757.35    12394.41    388.94 o 
  -7  -6   9       96.78       83.88     41.38 o 
  -6  -6   9     9783.99     9632.10    394.44 o 
  -5  -6   9      334.71      422.12     80.46 o 
  -4  -6   9    11550.25    11938.43    248.60 o 
  -3  -6   9      903.02      844.37     85.07 o 
  -2  -6   9    15490.56    16351.99    446.76 o 
  -1  -6   9     2598.67     2609.66    275.89 o 
   0  -6   9     5288.26     5241.57     92.95 o 
   1  -6   9     4542.75     4580.53    140.70 o 
   2  -6   9     6575.47     5969.51     37.30 o 
   3  -6   9      414.71      487.70    141.95 o 
   4  -6   9     6365.47     6010.07    165.24 o 
   5  -6   9      392.91      595.85    152.22 o 
   6  -6   9     8905.85     9053.41    179.01 o 
   7  -6   9      852.11      898.53    163.98 o 
   8  -6   9     9630.98     9984.73    193.53 o 
   9  -6   9       53.62       96.25     80.36 o 
 -12  -5   9     2146.45     2155.54     86.68 o 
 -11  -5   9       57.17       98.51     60.94 o 
 -10  -5   9     3073.11     2973.38     63.60 o 
  -9  -5   9      718.82      750.87     53.93 o 
  -8  -5   9     9298.62     9439.85    237.19 o 
  -7  -5   9      259.31      286.45     45.92 o 
  -6  -5   9    15287.22    15472.26     85.51 o 
  -5  -5   9     2079.09     2149.42    135.82 o 
  -4  -5   9    16053.36    15328.10    137.70 o 
  -3  -5   9     1873.13     1915.22     78.99 o 
  -2  -5   9     3287.52     3380.09    176.63 o 
  -1  -5   9     9146.29     9225.32    122.05 o 
   0  -5   9     5532.56     5817.52     89.19 o 
   1  -5   9     5754.98     5871.18    196.91 o 
   2  -5   9     6774.14     5666.78    361.62 o 
   3  -5   9     1300.48     1247.53    125.43 o 
   4  -5   9     2675.37     2760.69    137.45 o 
   5  -5   9     3008.28     2760.94    143.96 o 
   6  -5   9      516.60      479.68    143.96 o 
   7  -5   9     5016.19     4867.42    366.65 o 
   8  -5   9       45.40       70.15     68.62 o 
   9  -5   9     1426.72     1450.55     78.84 o 
  10  -5   9      979.84     1092.17     84.19 o 
  11  -5   9     1226.05     1270.13     92.07 o 
 -12  -4   9       86.70       88.50    137.95 o 
 -11  -4   9       87.33       56.71     65.22 o 
 -10  -4   9      119.74       81.96     56.30 o 
  -9  -4   9      334.85      375.59     79.36 o 
  -8  -4   9     1311.30     1304.73     80.87 o 
  -7  -4   9     5561.28     5482.40     69.35 o 
  -6  -4   9      568.23      731.93     40.32 o 
  -5  -4   9     4783.03     5148.98     47.57 o 
  -4  -4   9      272.20      235.59     87.12 o 
  -3  -4   9     3252.09     3293.28     72.80 o 
  -2  -4   9        3.68      -13.32    126.05 o 
  -1  -4   9    18285.34    18504.21   1127.73 o 
   0  -4   9      347.09      190.67     98.14 o 
   1  -4   9    25307.77    25624.00   1078.16 o 
   2  -4   9       68.10       68.35     29.70 o 
   3  -4   9    13297.25    12704.95    135.57 o 
   4  -4   9       27.00       55.62    117.17 o 
   5  -4   9     4212.33     4037.92    160.10 o 
   6  -4   9      721.19      696.55    104.27 o 
   7  -4   9     6277.99     5978.06    320.21 o 
   8  -4   9       24.44       44.81     63.22 o 
   9  -4   9    10673.03    10412.49    288.41 o 
  10  -4   9     1440.54     1396.28     96.26 o 
  11  -4   9     2534.06     2570.16    112.91 o 
 -13  -3   9     1458.55     1484.21     89.63 o 
 -12  -3   9     2309.86     2500.28     73.44 o 
 -11  -3   9     2237.96     2362.10    141.33 o 
 -10  -3   9     1791.40     1993.44     62.28 o 
  -9  -3   9     1105.10     1153.93     54.40 o 
  -8  -3   9     3660.79     3802.92     97.89 o 
  -7  -3   9      763.78      793.37     41.08 o 
  -6  -3   9     6487.29     6379.85    177.88 o 
  -5  -3   9      480.35      428.86     85.37 o 
  -4  -3   9    17260.23    17667.13    634.28 o 
  -3  -3   9      618.00      499.46     81.37 o 
  -2  -3   9    13617.84    13560.58    122.42 o 
  -1  -3   9      659.03      602.36     85.37 o 
   0  -3   9      825.37      749.32     65.27 o 
   1  -3   9     1590.75     1466.11     81.00 o 
   2  -3   9     5928.80     6091.52     74.82 o 
   3  -3   9     3092.07     2994.50    160.69 o 
   4  -3   9     4975.26     5239.72    229.08 o 
   5  -3   9     5662.08     5550.54     94.63 o 
   6  -3   9      498.58      489.75     47.34 o 
   7  -3   9     2229.34     2169.74     58.71 o 
   8  -3   9       39.78      123.63     93.38 o 
   9  -3   9      410.34      490.02     76.56 o 
  10  -3   9      138.75      250.61     89.88 o 
  11  -3   9     1239.28     1173.03    125.30 o 
  12  -3   9      120.15      198.28    223.82 o 
 -13  -2   9     1298.95     1280.42     74.34 o 
 -12  -2   9     2079.45     2054.32     90.98 o 
 -11  -2   9      359.13      431.94     83.44 o 
 -10  -2   9     4213.30     4147.29     69.97 o 
  -9  -2   9       15.62      -68.66     74.12 o 
  -8  -2   9      994.07      942.64     56.21 o 
  -7  -2   9      670.21      697.74     42.29 o 
  -6  -2   9      504.45      387.65     55.85 o 
  -5  -2   9     5208.67     5231.87     57.02 o 
  -4  -2   9      252.59      260.37     43.56 o 
  -3  -2   9     8614.01     8528.16     99.39 o 
  -2  -2   9     6050.79     5760.71     86.37 o 
  -1  -2   9     2291.81     2110.76     82.12 o 
   0  -2   9     6727.93     6640.72     91.63 o 
   1  -2   9    19142.66    18795.04    119.42 o 
   2  -2   9      556.19      601.34     62.51 o 
   3  -2   9    24062.85    24043.80    931.88 o 
   4  -2   9        7.81       33.82     31.57 o 
   5  -2   9    16611.50    16521.09    464.63 o 
   6  -2   9      846.85      891.81     80.97 o 
   7  -2   9     4653.97     4674.32    116.27 o 
   8  -2   9     1469.83     1455.44     89.33 o 
   9  -2   9     5038.07     5096.88     79.56 o 
  10  -2   9      898.96      851.69     65.56 o 
  11  -2   9     4393.36     4283.96     67.16 o 
  12  -2   9     1161.00     1161.07     61.99 o 
  13  -2   9      911.27      743.96     63.59 o 
 -14  -1   9      245.06      302.70    125.18 o 
 -13  -1   9     2970.07     2808.68     73.88 o 
 -12  -1   9       41.63      130.15     51.64 o 
 -11  -1   9     9555.12     9456.26    231.50 o 
 -10  -1   9       65.68       19.03     48.89 o 
  -9  -1   9    13309.66    14216.32    215.61 o 
  -8  -1   9      606.62      624.67     42.60 o 
  -7  -1   9    16351.56    16823.15     60.99 o 
  -6  -1   9      255.78      293.25     77.68 o 
  -5  -1   9    14351.42    13849.95    378.66 o 
  -4  -1   9      703.83      731.04     42.94 o 
  -3  -1   9    28683.90    27198.47   1391.61 o 
  -2  -1   9     3937.27     3712.04     80.87 o 
  -1  -1   9    30480.64    28745.23    124.18 o 
   0  -1   9       67.30      140.95    135.94 o 
   1  -1   9     9139.95     9053.66     89.88 o 
   2  -1   9      244.39      185.77     51.57 o 
   3  -1   9    12371.40    11934.78    223.12 o 
   4  -1   9      317.05      377.02     28.73 o 
   5  -1   9    27970.99    27307.65    777.63 o 
   6  -1   9        5.63       -6.40     37.93 o 
   7  -1   9    25370.06    24434.86   1033.97 o 
   8  -1   9     2300.86     2320.98     48.80 o 
   9  -1   9    14609.69    14398.14    120.94 o 
  10  -1   9      855.23      869.01     52.75 o 
  11  -1   9     6914.35     6761.82     84.90 o 
  12  -1   9       51.37       22.65     63.08 o 
  13  -1   9     3829.16     3463.88     74.59 o 
 -14   0   9     1410.91     1466.25     57.18 o 
 -13   0   9      725.99      698.13     71.44 o 
 -12   0   9      342.07      445.57     63.52 o 
 -11   0   9     1326.92     1444.22    113.54 o 
 -10   0   9     1534.32     1579.18     65.42 o 
  -9   0   9     2640.00     2781.72     81.37 o 
  -8   0   9     1253.54     1242.82     59.01 o 
  -7   0   9     6181.99     6357.88    113.66 o 
  -6   0   9     1219.14     1254.03     55.47 o 
  -5   0   9     7284.71     7283.97     73.86 o 
  -4   0   9      738.56      705.62     61.46 o 
  -3   0   9     3783.92     3777.26     78.11 o 
  -2   0   9     1789.49     1672.82     31.59 o 
  -1   0   9    12207.77    12501.32     94.13 o 
   0   0   9      355.62      405.33    128.93 o 
   1   0   9    11359.55    11101.57     85.12 o 
   2   0   9       65.21       -6.76    126.43 o 
   3   0   9     2298.20     2363.16     28.98 o 
   4   0   9     2144.17     2273.20     70.33 o 
   5   0   9     1797.27     1687.57    108.03 o 
   6   0   9      918.77      957.23     37.56 o 
   7   0   9      243.28      305.15     37.76 o 
   8   0   9      149.12      137.81     41.44 o 
   9   0   9     1045.84     1227.44     48.43 o 
  10   0   9     1052.93     1152.69     55.54 o 
  11   0   9      490.93      481.58     71.49 o 
  12   0   9     2968.84     2875.76    101.16 o 
  13   0   9       16.98      106.86     56.13 o 
 -14   1   9      173.66      208.46     69.08 o 
 -13   1   9     1098.71     1051.16     71.11 o 
 -12   1   9      902.69      953.10     84.94 o 
 -11   1   9     1598.07     1629.33     81.91 o 
 -10   1   9      187.27      292.17    165.49 o 
  -9   1   9    15625.61    15892.43    109.53 o 
  -8   1   9      153.02      197.28     84.12 o 
  -7   1   9    18699.27    18776.15    462.66 o 
  -6   1   9     3580.97     3353.58     60.17 o 
  -5   1   9     5448.84     5434.27     60.10 o 
  -4   1   9     1907.16     1682.31     50.81 o 
  -3   1   9     4515.89     4380.50     67.27 o 
  -2   1   9     7225.51     6947.44     55.41 o 
  -1   1   9    25314.19    26722.00    333.56 o 
   0   1   9     5538.35     5107.26     55.41 o 
   1   1   9    13595.61    13814.56    149.71 o 
   3   1   9     8020.63     8075.22    231.83 o 
   4   1   9     2201.69     2182.29     94.63 o 
   5   1   9     4549.29     4668.48     58.39 o 
   6   1   9     3205.35     3277.21     62.62 o 
   7   1   9     9059.83     9183.67    273.70 o 
   8   1   9     4804.07     4763.60     51.74 o 
   9   1   9     3383.26     3476.60     51.46 o 
  10   1   9      318.41      405.24     56.58 o 
  11   1   9     3742.74     3693.24     75.77 o 
  12   1   9        5.47       16.22     43.44 o 
  13   1   9     2103.35     1868.07    160.41 o 
  14   1   9      356.83      511.98    142.70 o 
 -14   2   9       33.77      -18.92     92.13 o 
 -13   2   9     4333.33     4528.53    172.00 o 
 -12   2   9        7.77       90.96     73.86 o 
 -11   2   9     5913.19     5555.74    706.13 o 
 -10   2   9        0.98     -160.02     80.01 o 
  -9   2   9     8180.60     8441.66    339.61 o 
  -8   2   9      449.25      476.56     88.75 o 
  -7   2   9    17801.18    18276.57    411.34 o 
  -6   2   9      175.34      192.59     54.88 o 
  -5   2   9    30971.51    32009.63    207.55 o 
  -4   2   9      392.16      348.50     48.64 o 
  -3   2   9    42427.88    42459.17    918.81 o 
  -2   2   9     7780.82     7804.15    226.07 o 
  -1   2   9    19418.02    18370.36    199.53 o 
   0   2   9     1285.74     1115.57     63.19 o 
   1   2   9    41749.46    41752.59    683.35 o 
   2   2   9     3247.38     3384.69     37.03 o 
   3   2   9    30730.43    30837.58    810.00 o 
   4   2   9       44.95       41.95     34.36 o 
   5   2   9     4310.61     4360.26     54.59 o 
   6   2   9       21.35       28.45     48.55 o 
   7   2   9     1436.07     1421.03     40.89 o 
   8   2   9       25.62       -0.11     38.31 o 
   9   2   9     3153.62     3263.15     50.56 o 
  10   2   9       20.67     -116.45     78.49 o 
  11   2   9     5128.25     5258.60    185.73 o 
  12   2   9       55.88       27.53    106.53 o 
  13   2   9     1721.30     1646.83     87.10 o 
  14   2   9     1071.12     1274.07    144.46 o 
 -14   3   9      602.17      623.70     77.10 o 
 -13   3   9     1399.47     1319.39     76.60 o 
 -12   3   9       13.87       76.18     93.63 o 
 -11   3   9     1304.92     1694.24     87.88 o 
 -10   3   9      153.79      290.53     81.14 o 
  -9   3   9     1294.32     1357.95     85.25 o 
  -8   3   9     2757.78     2707.84     69.60 o 
  -7   3   9      846.30      881.31     58.97 o 
  -6   3   9     2556.15     2605.07    139.20 o 
  -5   3   9      733.97      833.84     51.86 o 
  -4   3   9      625.04      608.14     73.86 o 
  -3   3   9     4141.90     4249.45    167.61 o 
  -2   3   9     3305.79     3073.42     49.83 o 
  -1   3   9     5199.85     4982.28    211.18 o 
   0   3   9    21728.35    20936.91    450.61 o 
   1   3   9     3166.10     3389.71     42.87 o 
   2   3   9    34008.61    33618.07   1117.97 o 
   3   3   9     4365.83     3982.35     55.13 o 
   4   3   9     9960.26     9876.73    131.73 o 
   5   3   9    11926.78    11644.35    364.21 o 
   6   3   9     7696.43     7958.80    256.24 o 
   7   3   9      475.39      443.81     33.27 o 
   8   3   9     8324.79     8543.26     75.02 o 
   9   3   9       47.77       71.80     32.86 o 
  10   3   9    11627.57    11755.62    153.22 o 
  11   3   9      719.96      648.43     34.80 o 
  12   3   9     3626.71     3318.07    187.45 o 
  13   3   9       29.20       56.58    252.86 o 
  14   3   9     1641.34     2038.66    146.71 o 
 -14   4   9      692.13      547.85     99.50 o 
 -13   4   9     1463.51     1517.21    108.78 o 
 -12   4   9     1717.90     1681.32    100.54 o 
 -11   4   9     1753.59     1753.41     72.19 o 
 -10   4   9      794.19      789.41     83.17 o 
  -9   4   9      754.60      930.08     68.66 o 
  -8   4   9     4710.56     4266.14    217.18 o 
  -7   4   9      226.45      290.12     56.85 o 
  -6   4   9     7720.63     7332.40     66.33 o 
  -5   4   9     7247.61     7003.38    108.53 o 
  -4   4   9     7351.44     7241.19    114.16 o 
  -3   4   9    20344.67    20521.49    536.26 o 
  -2   4   9     2643.16     2427.79     71.10 o 
  -1   4   9    26253.73    26597.46    148.46 o 
   0   4   9     2128.24     2073.80     31.50 o 
   1   4   9     6874.08     7360.23    414.22 o 
   2   4   9    17017.85    17471.32    426.95 o 
   3   4   9     9831.50     9746.63    147.58 o 
   4   4   9    21565.93    21253.63    470.86 o 
   5   4   9     1478.48     1584.92     52.20 o 
   6   4   9    15975.28    16432.68    221.52 o 
   7   4   9      972.68      942.60     39.49 o 
   8   4   9    12674.71    12809.93     50.83 o 
   9   4   9      508.96      481.18     29.44 o 
  10   4   9     1553.92     1465.70     54.62 o 
  11   4   9      229.02      215.92     33.84 o 
  12   4   9     6129.22     5387.04    691.74 o 
  13   4   9     1073.72     1104.57    133.44 o 
  14   4   9     2177.75     2547.38    151.47 o 
 -14   5   9      162.69      163.69     81.60 o 
 -13   5   9     2297.00     2180.19    111.16 o 
 -12   5   9      823.26      811.93    108.17 o 
 -11   5   9     6542.73     6613.25    271.64 o 
 -10   5   9      395.94      410.07     71.03 o 
  -9   5   9     8130.88     8315.17     84.75 o 
  -8   5   9      418.85      477.96    100.14 o 
  -7   5   9     2679.08     2341.84     86.37 o 
  -6   5   9        2.31       74.86     76.86 o 
  -5   5   9     2000.74     2062.63     57.48 o 
  -4   5   9      245.17      309.93     52.22 o 
  -3   5   9     5972.92     5988.30    120.55 o 
  -2   5   9        1.26       28.98    125.55 o 
  -1   5   9    10892.09     9829.93    305.69 o 
   0   5   9       18.18       36.38     51.89 o 
   1   5   9    12727.40    12944.63     44.93 o 
   2   5   9     2231.37     2276.19     33.62 o 
   3   5   9     1160.24     1023.06     55.91 o 
   4   5   9    13188.76    13315.03    106.20 o 
   5   5   9     4559.81     4566.94     36.95 o 
   6   5   9     1941.87     1965.90     58.21 o 
   7   5   9    11266.47    11437.24    381.60 o 
   8   5   9     1321.37     1444.26     60.32 o 
   9   5   9     2295.28     2187.76     29.30 o 
  10   5   9      695.41      663.15     24.71 o 
  11   5   9       15.99      -30.08     30.78 o 
  12   5   9     1637.45     1639.09    125.43 o 
  13   5   9      644.60      655.18    132.69 o 
  14   5   9        6.80     -182.01    147.21 o 
 -14   6   9      531.14      534.84     90.17 o 
 -13   6   9      417.55      635.12     88.53 o 
 -12   6   9     2722.53     2793.92    111.51 o 
 -11   6   9      769.30      856.06     83.24 o 
 -10   6   9    10575.87    10576.90     94.92 o 
  -9   6   9     1987.15     1893.74     76.79 o 
  -8   6   9    10812.28    10983.44     89.78 o 
  -7   6   9     3492.54     3768.59    463.91 o 
  -6   6   9    17343.50    19660.80   1633.83 o 
  -5   6   9      826.11      920.26     71.14 o 
  -4   6   9    21517.01    18910.01    483.81 o 
  -3   6   9     1462.87     1608.01    149.34 o 
  -2   6   9    24830.21    24160.85     84.82 o 
  -1   6   9       17.22       23.60     47.79 o 
   0   6   9    19138.66    18927.24     70.94 o 
   1   6   9       12.40      -44.45     33.75 o 
   2   6   9     5333.27     5426.35    181.78 o 
   3   6   9        1.43       -9.56     36.60 o 
   4   6   9    21138.49    21115.67    115.89 o 
   5   6   9     1063.70     1004.63     56.62 o 
   6   6   9    33939.88    34705.87    342.57 o 
   7   6   9      203.04      188.59     35.11 o 
   8   6   9    23912.13    24491.91    335.41 o 
   9   6   9      198.80      223.58    114.91 o 
  10   6   9    15335.72    15064.34   1089.82 o 
  11   6   9      995.10      573.57    234.83 o 
  12   6   9    10058.83    10175.50    151.22 o 
  13   6   9       11.49       35.80    132.94 o 
  14   6   9     7273.97     7313.68    170.49 o 
 -13   7   9      689.41      558.50     93.78 o 
 -12   7   9      715.27     1011.16     89.30 o 
 -11   7   9      300.40      390.18    116.12 o 
 -10   7   9     1329.33     1525.72    110.66 o 
  -9   7   9     1226.41     1074.63    175.25 o 
  -8   7   9     9267.99     9152.68     92.47 o 
  -7   7   9      891.36      926.00     87.15 o 
  -6   7   9    12304.51    12140.31    129.18 o 
  -4   7   9    11211.53    12717.88    132.19 o 
  -3   7   9        4.80       11.00     60.45 o 
  -2   7   9    12514.79    11520.47    605.99 o 
  -1   7   9     2157.20     2040.95     51.63 o 
   0   7   9    28061.67    25285.58    552.04 o 
   1   7   9       69.91       31.37     49.57 o 
   2   7   9    23431.26    23430.02    544.65 o 
   3   7   9      874.45      831.04     37.15 o 
   4   7   9     1742.46     1711.12     37.85 o 
   5   7   9       28.16       41.22     32.83 o 
   6   7   9      482.89      543.76     31.46 o 
   7   7   9     1298.13     1194.94     54.13 o 
   8   7   9     4540.90     5338.98    173.69 o 
   9   7   9      541.31      559.33     43.64 o 
  10   7   9     3989.24     3655.96     41.81 o 
  11   7   9      621.53      703.25    117.67 o 
  12   7   9      975.71     1083.29    128.68 o 
  13   7   9     1768.71     1888.44    139.45 o 
  14   7   9     1150.01      971.89    155.97 o 
 -13   8   9      398.89      230.31    207.17 o 
 -12   8   9       18.06      236.84     95.22 o 
 -11   8   9     1679.59     1657.57     94.66 o 
 -10   8   9      953.27     1120.12    117.84 o 
  -9   8   9      639.55      642.32    116.54 o 
  -8   8   9     1895.33     1944.50    114.16 o 
  -7   8   9      420.54      373.68     98.01 o 
  -6   8   9      604.47      446.70     71.86 o 
  -5   8   9     2630.50     2580.15    152.59 o 
  -4   8   9      209.66      196.02     63.26 o 
  -3   8   9      624.19      752.78     82.87 o 
  -2   8   9     6716.82     6369.58    152.97 o 
  -1   8   9     2218.36     1971.31     77.86 o 
   0   8   9     5919.09     5953.66    876.87 o 
   1   8   9     4491.03     4755.22    245.29 o 
   2   8   9        4.94        8.91     48.42 o 
   3   8   9      943.28     1099.13    120.80 o 
   4   8   9      402.48      406.03     36.64 o 
   5   8   9      367.02      393.71     34.37 o 
   6   8   9      668.20      668.63     34.40 o 
   7   8   9     1781.13     1660.39     44.12 o 
   8   8   9     4116.71     3958.18     72.63 o 
   9   8   9     2059.95     2042.41    177.88 o 
  10   8   9      988.59     1053.28    158.48 o 
  11   8   9      453.08      445.38    131.69 o 
  12   8   9      873.67      965.38    141.45 o 
  13   8   9       90.15      259.62    138.20 o 
  14   8   9     1617.39     1643.34    153.47 o 
 -12   9   9     1540.75     1898.17    140.55 o 
 -11   9   9       15.22       83.47    130.94 o 
 -10   9   9     2633.20     2602.53    138.20 o 
  -9   9   9       35.89       13.36     92.21 o 
  -8   9   9     5278.30     5271.74    331.60 o 
  -7   9   9      141.84      -21.10    100.02 o 
  -6   9   9    13255.81    13463.58    179.13 o 
  -5   9   9      406.26      595.75     96.26 o 
  -4   9   9    15331.99    14196.98    715.14 o 
  -3   9   9      482.38      593.83     74.73 o 
  -2   9   9    11802.71    11291.05     80.81 o 
  -1   9   9      690.29      612.20     62.84 o 
   0   9   9    13848.89    13448.95     91.66 o 
   1   9   9     1003.52     1025.51    103.52 o 
   2   9   9    30723.13    29887.49    502.49 o 
   3   9   9      308.81      191.84     41.10 o 
   4   9   9    18672.23    18290.21    488.52 o 
   5   9   9      957.76      883.07     36.18 o 
   6   9   9     5062.14     4868.30    101.19 o 
   7   9   9      951.47      856.04     29.58 o 
   8   9   9     5551.06     5364.75    110.43 o 
   9   9   9      690.87      647.19     80.10 o 
  10   9   9     5644.84     5764.61    102.27 o 
  11   9   9      686.83      709.71     94.91 o 
  12   9   9     2626.39     3090.91    153.22 o 
  13   9   9       68.95        1.00    156.47 o 
 -12  10   9     2781.29     2847.68    117.04 o 
 -11  10   9        2.24     -152.97    142.45 o 
 -10  10   9     4114.81     4469.12    175.00 o 
  -9  10   9      224.49      278.24    102.04 o 
  -8  10   9     1646.44     2216.41    132.69 o 
  -7  10   9      322.61      323.16     96.00 o 
  -6  10   9     2431.23     2364.62    136.44 o 
  -5  10   9      700.27      649.93    115.66 o 
  -4  10   9     5696.62     5492.13     89.37 o 
  -3  10   9      630.17      725.65     91.00 o 
  -2  10   9     5335.13     5388.97     77.82 o 
  -1  10   9       90.64       56.75     97.01 o 
   0  10   9     2374.48     2410.42     64.81 o 
   1  10   9     5003.47     4937.89    178.63 o 
   2  10   9     6514.41     6241.71    195.25 o 
   3  10   9     7535.54     7398.29     97.19 o 
   4  10   9    15831.44    15946.39     90.54 o 
   5  10   9     1913.19     2029.44     54.65 o 
   6  10   9     9906.42     9847.18    111.78 o 
   7  10   9     4224.89     3880.20    248.54 o 
   8  10   9     3042.34     2893.04    101.60 o 
   9  10   9     7814.14     6901.84    749.01 o 
  10  10   9      154.63      432.35    172.62 o 
  11  10   9     3203.83     3348.79    102.32 o 
  12  10   9      285.20      529.00    139.95 o 
  13  10   9      501.41      376.04    157.98 o 
 -10  11   9      332.50      203.90    111.89 o 
  -7  11   9      827.93     1151.45    104.32 o 
  -6  11   9       14.31      105.15    127.68 o 
  -5  11   9     4195.86     4207.50    133.69 o 
  -4  11   9     1902.76     1895.16    118.04 o 
  -3  11   9     3090.32     3015.66     85.82 o 
  -2  11   9     2926.35     3057.69    105.78 o 
  -1  11   9      376.19      304.64    163.36 o 
   0  11   9      307.94      282.31     68.24 o 
   1  11   9     1844.57     1903.39     90.09 o 
   2  11   9      671.37      702.95     77.76 o 
   3  11   9     4180.99     4104.94    143.79 o 
   4  11   9     2211.52     2346.16     60.26 o 
   5  11   9     7070.89     7179.49     85.56 o 
   6  11   9     1081.87     1083.07     89.22 o 
   7  11   9     5934.23     5629.80    195.02 o 
   8  11   9       74.67      130.70     83.73 o 
   9  11   9     9181.78     7956.26    467.22 o 
  10  11   9       20.70      -38.23     94.62 o 
  11  11   9     5572.87     5913.37    141.85 o 
  12  11   9       11.41       50.35    105.40 o 
  13  11   9     5598.63     6082.67    173.75 o 
  -8  12   9     5540.90     5629.69    125.83 o 
  -7  12   9      395.98      636.66    145.21 o 
  -4  12   9     1597.99     1838.37    133.19 o 
  -3  12   9     1596.53     1667.25     93.76 o 
  -2  12   9     2883.82     2848.86    120.67 o 
  -1  12   9     2063.08     1986.48    193.15 o 
   0  12   9     6402.17     6451.18    236.40 o 
   1  12   9      330.25      418.60     59.67 o 
   2  12   9     4029.17     3866.72     62.09 o 
   3  12   9      323.89      427.73     54.27 o 
   4  12   9     5139.54     4715.85    138.41 o 
   5  12   9      188.40      235.25     54.18 o 
   6  12   9     6229.85     6220.96     99.00 o 
   7  12   9       22.46       22.16     41.14 o 
   8  12   9     4201.61     3841.90    151.61 o 
   9  12   9       39.34       27.32     54.37 o 
  10  12   9      880.94      793.37     98.43 o 
  11  12   9       61.49       26.54    106.57 o 
  12  12   9        6.11        5.79    111.70 o 
  -9  13   9     1657.76     1581.91    128.53 o 
  -5  13   9     1380.87     1690.90    158.85 o 
  -4  13   9     1552.48     1706.36    105.11 o 
  -3  13   9     5794.24     5860.38    111.19 o 
  -2  13   9     1298.19     1495.29     92.64 o 
  -1  13   9     3154.55     3200.42    179.01 o 
   0  13   9     1342.72     1327.48     68.06 o 
   1  13   9     1197.46     1081.50     81.09 o 
   2  13   9     1483.37     1486.42     82.78 o 
   3  13   9     1840.29     1753.21    137.45 o 
   4  13   9        3.03       -2.89     55.74 o 
   5  13   9     4380.02     4233.27    138.79 o 
   6  13   9        8.52       89.18     54.18 o 
   7  13   9     7166.05     6424.28    191.02 o 
   8  13   9       11.29       11.21     81.80 o 
   9  13   9     4015.37     3577.22    235.12 o 
  10  13   9     1074.99     1051.50    105.41 o 
  11  13   9     4545.00     4626.10    167.61 o 
  -6  14   9      552.77      612.42    118.00 o 
  -5  14   9     2800.53     2969.47    132.19 o 
  -4  14   9       10.53        4.51    153.47 o 
  -3  14   9     5610.67     5666.33    167.74 o 
  -2  14   9      571.28      863.23    144.46 o 
  -1  14   9     9593.08     9767.12    118.68 o 
   0  14   9       11.16       19.26     72.44 o 
   1  14   9     8358.83     8239.28     87.17 o 
   2  14   9      145.43      204.69     70.36 o 
   3  14   9     7998.34     8675.87    161.48 o 
   4  14   9       19.90       68.42     77.67 o 
   5  14   9     3575.99     3286.53    188.89 o 
   6  14   9       18.37       32.77     78.83 o 
   7  14   9     2349.84     2204.17    101.37 o 
   8  14   9      363.00      368.17     55.86 o 
   9  14   9     3342.83     2908.37     85.27 o 
  10  14   9       86.15       42.81    155.22 o 
  11  14   9     2937.32     2824.53    173.75 o 
  -7  15   9       44.80     -114.66    182.76 o 
   1  15   9      281.85      392.00     83.84 o 
   2  15   9        8.33      208.65    186.49 o 
   3  15   9      788.97      863.28    160.73 o 
   4  15   9       13.38      -37.76     91.15 o 
   5  15   9     1167.50     1176.16     81.37 o 
   6  15   9      290.69      300.56     60.75 o 
   7  15   9      250.86      299.88     54.79 o 
   8  15   9      779.03      648.46    118.91 o 
   9  15   9        0.65       77.83     94.38 o 
  -1  16   9     1896.02     1740.48    132.19 o 
   2  16   9      474.14      537.59    150.21 o 
   3  16   9     4803.20     4880.95    212.37 o 
   4  16   9        9.21      116.79    242.22 o 
   5  16   9     3811.25     3408.38    130.17 o 
   6  16   9       27.50      192.97    161.08 o 
   7  16   9     1361.88     1185.05    124.18 o 
   8  16   9      158.15        7.04     55.29 o 
  -4  17   9        6.87      217.56    203.04 o 
  -3  17   9     2215.07     2262.48    203.79 o 
  -2  17   9      434.81       69.85    192.27 o 
  -1  17   9     2833.65     2743.91    251.61 o 
   0  17   9        6.35      121.67    144.71 o 
   3  17   9     3659.77     3694.21    115.82 o 
   4  17   9      195.35      175.67    112.79 o 
   5  17   9     3730.83     3556.70    221.07 o 
   6  17   9      358.93      580.62    325.59 o 
   0  18   9       47.29      259.87    147.46 o 
   1  18   9      112.07      210.67    113.32 o 
  -3 -10  10     2985.87     3160.11    129.04 o 
  -2 -10  10       81.18      255.84    156.97 o 
  -1 -10  10     5574.33     5554.62    137.27 o 
   0 -10  10       48.38      -18.17    190.02 o 
  -6  -9  10     1537.23     1614.41    105.92 o 
  -5  -9  10       35.87      133.82    108.68 o 
  -4  -9  10     1310.96     1512.07    114.93 o 
  -3  -9  10      454.24      558.91    113.39 o 
  -2  -9  10       87.32      139.90    112.17 o 
  -1  -9  10      406.25      508.22    178.88 o 
   0  -9  10      351.00      516.54    119.74 o 
   1  -9  10      140.52       46.74    234.33 o 
   2  -9  10      191.72     -171.24    185.76 o 
   3  -9  10       39.71      174.75    193.53 o 
   4  -9  10        4.51       67.85    202.54 o 
  -8  -8  10       33.36      288.43     94.10 o 
  -7  -8  10     5730.99     6103.69    110.71 o 
  -6  -8  10       64.03       73.45     94.40 o 
  -5  -8  10    11360.03    11421.33    297.30 o 
  -4  -8  10        9.51       40.59    104.27 o 
  -3  -8  10    11339.01    11357.99    124.67 o 
  -2  -8  10      455.40      246.68    174.87 o 
  -1  -8  10     9223.02     9391.28    450.39 o 
   0  -8  10     1285.77     1337.90    303.18 o 
   1  -8  10    11066.14    11070.60    240.34 o 
   2  -8  10      216.76      -24.79    177.25 o 
   3  -8  10    10196.38    10549.04    212.05 o 
   4  -8  10      305.11      350.75    190.77 o 
   5  -8  10     3665.54     3990.44    200.29 o 
   6  -8  10       10.74      104.65    199.28 o 
  -9  -7  10     3812.50     3779.64     93.00 o 
  -8  -7  10       65.52      196.66     89.97 o 
  -7  -7  10     2044.84     2182.63    117.79 o 
  -6  -7  10      101.26      154.02     90.94 o 
  -5  -7  10     5727.62     5819.48    104.31 o 
  -4  -7  10      382.25      359.49     98.19 o 
  -3  -7  10    12173.88    12871.38    367.02 o 
  -2  -7  10       65.32      -23.68    236.96 o 
  -1  -7  10     7455.29     7470.68    140.20 o 
   0  -7  10      407.26      682.25     98.65 o 
   1  -7  10     4301.75     4597.78    186.89 o 
   2  -7  10     2674.54     3020.81    167.74 o 
   3  -7  10     6280.20     5153.70    284.93 o 
   4  -7  10      711.00      600.34     38.30 o 
   5  -7  10     7642.88     6506.53     76.36 o 
   6  -7  10     1320.16     1070.10     62.46 o 
   7  -7  10     5050.48     4344.78    462.03 o 
   8  -7  10     1613.56     1529.04     81.55 o 
 -10  -6  10      395.79      410.95     61.28 o 
  -9  -6  10        4.47      -19.67     48.63 o 
  -8  -6  10      217.24      212.12     91.00 o 
  -7  -6  10        0.29      -70.49    147.08 o 
  -6  -6  10     1369.33     1532.42    124.05 o 
  -5  -6  10      975.55     1024.85     87.07 o 
  -4  -6  10     2979.20     2924.13    170.62 o 
  -3  -6  10      482.06      504.59    116.54 o 
  -2  -6  10     5643.51     5851.02    101.64 o 
  -1  -6  10     2453.85     2592.00     97.42 o 
   0  -6  10       37.83      279.80     90.81 o 
   1  -6  10     2766.41     2887.42    105.90 o 
   2  -6  10       29.74       57.63    119.19 o 
   3  -6  10     3028.16     2514.76    169.49 o 
   4  -6  10     5536.45     4975.34     83.62 o 
   5  -6  10      625.21      531.88    123.80 o 
   6  -6  10     5202.84     4667.15     75.61 o 
   7  -6  10        4.60      201.74    166.36 o 
   8  -6  10     2793.31     2636.89    172.87 o 
   9  -6  10       12.80       -2.70    122.30 o 
 -11  -5  10     4598.36     4297.98    206.21 o 
 -10  -5  10      289.88      242.93     57.72 o 
  -9  -5  10    11319.75    11399.26    250.09 o 
  -8  -5  10     1530.11     1456.74     46.60 o 
  -7  -5  10     9092.22     9057.67     57.51 o 
  -6  -5  10       36.13       12.33     82.12 o 
  -5  -5  10     6567.01     6920.37    143.96 o 
  -4  -5  10      346.71      415.59    105.15 o 
  -3  -5  10    10783.49    10834.16    101.53 o 
  -2  -5  10     3424.29     3300.02     88.68 o 
  -1  -5  10    10198.72    10279.38    101.73 o 
   0  -5  10     4305.60     4437.82     98.52 o 
   1  -5  10     9551.03     9704.85    529.63 o 
   2  -5  10        6.94        3.30     87.58 o 
   3  -5  10     8006.80     8482.86    104.96 o 
   4  -5  10        2.23      -26.51     54.24 o 
   5  -5  10    10102.28     9872.60    171.74 o 
   6  -5  10      158.84      158.36     72.73 o 
   7  -5  10     9124.36     8710.12    136.44 o 
   8  -5  10      893.19      769.73    173.25 o 
   9  -5  10     3668.54     3351.37    267.01 o 
  10  -5  10       12.45      111.56     81.52 o 
 -12  -4  10      142.84      129.27     81.62 o 
 -11  -4  10     1869.22     2092.43     92.10 o 
 -10  -4  10      786.60      756.51     59.69 o 
  -9  -4  10     4152.02     4026.97    235.09 o 
  -8  -4  10     2433.17     2380.38    103.40 o 
  -7  -4  10    11105.28    11471.24    159.60 o 
  -6  -4  10     3806.82     3119.95    315.07 o 
  -5  -4  10     8983.57     8999.33    123.68 o 
  -4  -4  10     2682.99     2457.50    100.89 o 
  -3  -4  10      530.57      486.64     74.65 o 
  -2  -4  10     7259.81     7489.59     90.19 o 
  -1  -4  10     3593.21     3570.24    100.60 o 
   0  -4  10     6170.50     6234.72     87.68 o 
   1  -4  10      720.29      712.43     80.24 o 
   2  -4  10     1082.94     1019.45    120.80 o 
   3  -4  10     1712.99     1604.27    148.53 o 
   4  -4  10     4807.24     4640.25    172.99 o 
   5  -4  10     1688.08     1506.20    113.58 o 
   6  -4  10     7095.09     6864.01    188.14 o 
   7  -4  10        9.84       26.01     94.76 o 
   8  -4  10     4108.48     4031.36     84.62 o 
   9  -4  10      376.10      525.00    148.21 o 
  10  -4  10     2538.55     2166.09    193.28 o 
  11  -4  10      964.12      965.55     71.04 o 
 -12  -3  10      258.32      335.97    103.27 o 
 -11  -3  10      210.12      251.51     67.85 o 
 -10  -3  10      521.40      605.70     59.65 o 
  -9  -3  10      578.82      507.31     53.45 o 
  -8  -3  10     8049.05     7972.69     68.10 o 
  -7  -3  10      838.20      823.54     40.48 o 
  -6  -3  10    10552.86    10372.79    237.21 o 
  -5  -3  10      323.54      271.09     43.19 o 
  -4  -3  10     6310.30     6217.11    107.90 o 
  -3  -3  10      622.63      635.41     89.88 o 
  -2  -3  10     8946.42     8442.28    108.15 o 
  -1  -3  10     1675.64     1463.59     98.64 o 
   0  -3  10    25429.59    25249.91    705.00 o 
   1  -3  10      185.67      130.76     89.88 o 
   2  -3  10    28159.85    28537.52    481.06 o 
   3  -3  10      145.36       67.04    104.40 o 
   4  -3  10     9756.45     9612.84    262.03 o 
   5  -3  10      406.72      401.71     45.52 o 
   6  -3  10     4578.03     4341.17    240.65 o 
   7  -3  10        6.52      -19.44     50.59 o 
   8  -3  10     6312.92     6409.15    175.26 o 
   9  -3  10     3157.58     3110.65     64.28 o 
  10  -3  10     5733.33     5673.81     74.48 o 
  11  -3  10      381.26      447.49     64.49 o 
 -13  -2  10     1805.74     1828.10     98.75 o 
 -12  -2  10     1795.32     1710.69     92.54 o 
 -11  -2  10     2679.69     2735.48    151.59 o 
 -10  -2  10     1064.13     1000.05     70.38 o 
  -9  -2  10     2244.71     2295.50    166.61 o 
  -8  -2  10      582.52      562.35     77.74 o 
  -7  -2  10     7204.59     6476.52    365.27 o 
  -6  -2  10      147.05      171.59     55.69 o 
  -5  -2  10     9012.29     8827.57    137.57 o 
  -4  -2  10      459.91       89.93    110.16 o 
  -3  -2  10    12659.18    12678.57    119.67 o 
  -2  -2  10     1545.47     1558.97     83.62 o 
  -1  -2  10      249.61      224.32     79.86 o 
   0  -2  10     1141.84     1129.11     90.88 o 
   1  -2  10     3785.00     3717.05     95.14 o 
   2  -2  10     4089.45     4052.99    248.98 o 
   3  -2  10      311.75      268.82     29.73 o 
   4  -2  10     7212.78     7424.28    134.50 o 
   5  -2  10      215.63      258.36     51.81 o 
   6  -2  10     4003.70     4108.79     79.03 o 
   7  -2  10      297.89      344.87     45.01 o 
   8  -2  10       97.34      118.93     91.23 o 
   9  -2  10      687.53      672.70     76.04 o 
  10  -2  10      138.63      213.07     76.56 o 
  11  -2  10      105.17      144.97     91.42 o 
  12  -2  10       67.00       75.85     72.75 o 
 -13  -1  10      633.06      560.70     75.08 o 
 -12  -1  10     1026.25     1158.33    237.59 o 
 -11  -1  10     1571.80     1665.62    105.65 o 
 -10  -1  10      881.93      837.63     84.77 o 
  -9  -1  10      695.81      741.32    111.35 o 
  -8  -1  10     1286.72     1349.42    117.17 o 
  -7  -1  10       24.28      108.15     92.63 o 
  -6  -1  10     5551.45     5588.01    129.18 o 
  -5  -1  10       42.47       26.16     47.06 o 
  -4  -1  10    17916.59    17431.61     96.39 o 
  -3  -1  10     2016.50      582.39    799.01 o 
  -2  -1  10     9960.98     9716.85    100.39 o 
   0  -1  10    16362.57    15481.82    108.15 o 
   2  -1  10    33220.28    33220.11    148.46 o 
   3  -1  10       15.30      -87.59     88.38 o 
   4  -1  10    24749.96    24575.34    475.72 o 
   5  -1  10     1127.34     1107.23     39.08 o 
   6  -1  10     3831.83     3954.90     58.42 o 
   7  -1  10       33.75       59.89     51.62 o 
   8  -1  10     3542.38     3430.43     61.85 o 
   9  -1  10      588.91      620.49     50.67 o 
  10  -1  10     5122.34     5084.12    101.82 o 
  11  -1  10     2749.00     2730.00     94.26 o 
  12  -1  10     2343.04     2300.60     69.32 o 
 -13   0  10      104.73      140.43     54.94 o 
 -12   0  10     7282.32     7147.11    314.36 o 
 -11   0  10        0.19        7.64     70.25 o 
 -10   0  10    13322.28    13453.31    263.03 o 
  -9   0  10      196.37      224.57     47.21 o 
  -8   0  10    11088.37    10982.19    206.11 o 
  -7   0  10       25.95       61.05     40.47 o 
  -6   0  10     8594.16     9208.86    435.25 o 
  -5   0  10       32.15       64.75     57.71 o 
  -4   0  10    18539.50    17751.45    309.66 o 
  -3   0  10     5045.60     4892.89     54.86 o 
  -2   0  10    22053.34    21733.48    129.18 o 
  -1   0  10      355.87      481.69     78.11 o 
   0   0  10    21390.42    21474.61    122.67 o 
   1   0  10     2436.86     2414.69     77.11 o 
   2   0  10    14121.40    13328.50    100.39 o 
   3   0  10     2025.23     1984.11     50.96 o 
   4   0  10    25476.34    26271.29    217.78 o 
   5   0  10       74.35       23.26     48.93 o 
   6   0  10    28966.90    29915.96    193.77 o 
   7   0  10     1822.60     1768.61     46.05 o 
   8   0  10    18045.43    18430.42    228.45 o 
   9   0  10     1579.85     1677.89     83.37 o 
  10   0  10     4692.96     4690.34     65.71 o 
  11   0  10      199.20      211.77     61.34 o 
  12   0  10     2110.25     1983.96     78.68 o 
  13   0  10       10.85       53.53     82.90 o 
 -13   1  10      516.03      507.81     63.61 o 
 -12   1  10      391.29      420.54     65.19 o 
 -11   1  10        8.38        1.70     70.60 o 
 -10   1  10     2596.55     2693.84     78.86 o 
  -9   1  10      434.12      422.82     66.22 o 
  -8   1  10     2751.03     2903.33    296.55 o 
  -7   1  10        0.09      -11.28     82.37 o 
  -6   1  10     7675.14     7770.13     73.10 o 
  -5   1  10      677.37      654.18     81.87 o 
  -4   1  10     1509.07     1619.67     57.58 o 
  -3   1  10     4027.70     3960.36    125.68 o 
  -2   1  10      415.17      412.00     61.68 o 
  -1   1  10      104.69      159.11     21.22 o 
   0   1  10     3017.13     2827.51    132.06 o 
   1   1  10      221.83      208.05     71.60 o 
   2   1  10      455.32      465.91     69.60 o 
   3   1  10      116.11      143.70     29.29 o 
   4   1  10     2404.94     2431.67    209.42 o 
   5   1  10     7308.67     7168.34    168.74 o 
   6   1  10      214.02      201.38     49.13 o 
   7   1  10     4238.43     4340.55    165.74 o 
   8   1  10     1099.74     1167.29     74.39 o 
   9   1  10     2202.16     2251.84    104.15 o 
  10   1  10      395.00      346.66     50.43 o 
  11   1  10     6062.48     5931.08    215.89 o 
  12   1  10       47.37       39.97     45.41 o 
  13   1  10     4971.53     4788.98    235.66 o 
 -14   2  10     1326.85     1367.06    236.84 o 
 -13   2  10      391.63      432.87    102.65 o 
 -12   2  10     2018.77     2122.80    174.25 o 
 -11   2  10        4.89      130.78     66.47 o 
 -10   2  10     7786.78     7785.78     83.00 o 
  -9   2  10      164.63      214.61    154.97 o 
  -8   2  10    15566.21    15568.36    271.89 o 
  -7   2  10      142.04      117.88     59.46 o 
  -6   2  10    10982.01    11082.12     82.24 o 
  -5   2  10      403.82      412.26     74.23 o 
  -4   2  10      716.33      649.25     54.82 o 
  -3   2  10     3103.38     3269.08    104.15 o 
  -2   2  10     6953.65     6857.79     75.86 o 
  -1   2  10    15151.33    16162.38    693.39 o 
   0   2  10    10206.07     9640.56    215.99 o 
   1   2  10     5754.90     5826.74    189.35 o 
   2   2  10    10300.76    10234.20     40.38 o 
   3   2  10      491.47      498.35     31.14 o 
   4   2  10     5861.25     6105.45     66.85 o 
   5   2  10      741.57      794.39     77.86 o 
   6   2  10    11201.94    11295.58    354.12 o 
   7   2  10     5396.40     5459.77     71.69 o 
   8   2  10     7621.29     7895.66     51.04 o 
   9   2  10      902.26      916.95     45.18 o 
  10   2  10     3310.77     3486.83     47.18 o 
  11   2  10       15.23       36.97     46.99 o 
  12   2  10     1369.29     1298.56     63.92 o 
  13   2  10      338.38      340.23    254.61 o 
 -14   3  10     2432.83     2626.58     82.70 o 
 -13   3  10       64.72       20.59    117.17 o 
 -12   3  10     3606.38     3966.96    231.20 o 
 -11   3  10      270.64      166.15    184.76 o 
 -10   3  10     5621.14     5541.99    475.55 o 
  -9   3  10       74.98       40.02     67.97 o 
  -8   3  10     9295.76     9433.24    473.42 o 
  -7   3  10      567.54      574.92     63.96 o 
  -6   3  10    32740.06    33303.60    462.16 o 
  -5   3  10      816.43      803.41    110.28 o 
  -4   3  10    26498.03    26533.19    916.93 o 
  -3   3  10     6398.41     6251.29     78.61 o 
  -2   3  10     5198.51     5027.24    134.69 o 
  -1   3  10     2537.35     2508.51     91.38 o 
   0   3  10     9493.15     9400.39     93.26 o 
   1   3  10        8.13        6.68     30.25 o 
   2   3  10    18004.17    18152.95    612.12 o 
   3   3  10      366.56      302.05     22.85 o 
   4   3  10     5514.14     5561.32     68.95 o 
   5   3  10     1624.78     1538.87    101.77 o 
   6   3  10     1478.02     1494.79     42.39 o 
   7   3  10      812.44      933.38     41.44 o 
   8   3  10      331.20      441.47     42.85 o 
   9   3  10      480.10      545.40     40.06 o 
  10   3  10     2564.42     2644.78     52.62 o 
  11   3  10      967.55     1006.74     61.50 o 
  12   3  10     2213.60     1975.38    136.65 o 
  13   3  10     2555.31     2794.73    136.44 o 
  14   3  10      242.34      298.18    141.20 o 
 -14   4  10      313.62      398.19    176.63 o 
 -13   4  10      455.15      546.35    110.03 o 
 -12   4  10     1001.05     1120.84     81.22 o 
 -11   4  10       31.57      180.51    100.39 o 
 -10   4  10     1003.85     1349.53    187.64 o 
  -9   4  10      528.35      637.08    111.66 o 
  -8   4  10      203.06      192.27     99.39 o 
  -7   4  10     3147.48     3351.78    101.14 o 
  -6   4  10      290.96      323.82     63.18 o 
  -5   4  10     2912.86     2843.83    137.32 o 
  -4   4  10     2980.57     2861.09     60.17 o 
  -3   4  10     4637.09     4732.72     59.56 o 
  -2   4  10    13782.35    13732.91    354.51 o 
  -1   4  10    27245.79    27606.59    225.82 o 
   0   4  10     2911.60     3020.00     98.86 o 
   1   4  10    22165.07    21031.16    506.61 o 
   2   4  10      675.07      730.67     30.85 o 
   3   4  10    22966.71    22416.30    659.71 o 
   4   4  10     5562.21     5609.69     33.00 o 
   5   4  10     7904.87     8022.12     70.56 o 
   6   4  10      154.33      142.44     34.85 o 
   7   4  10     7992.51     8090.76     55.35 o 
   8   4  10      212.43      268.81     42.85 o 
   9   4  10    17630.94    17206.46    612.83 o 
  10   4  10     1316.37     1290.01     65.34 o 
  11   4  10     8242.05     7595.10    270.14 o 
  12   4  10      208.15      142.86    114.54 o 
  13   4  10     3504.04     3666.98    269.13 o 
  14   4  10       34.44     -398.57    283.65 o 
 -13   5  10     2254.46     2256.97    139.95 o 
 -12   5  10     2604.37     2562.14    100.64 o 
 -11   5  10     1148.03     1234.49     78.42 o 
 -10   5  10     1147.96     1177.52     75.10 o 
  -9   5  10     1796.39     1862.52    293.17 o 
  -8   5  10      428.28      560.02     83.12 o 
  -7   5  10     5812.15     5473.89    324.59 o 
  -6   5  10     2815.81     2855.90     83.84 o 
  -5   5  10     7879.12     7662.17    105.40 o 
  -4   5  10    17766.25    17064.61    559.80 o 
  -3   5  10     4961.10     4780.09     73.07 o 
  -2   5  10    10360.66     9971.20    251.98 o 
  -1   5  10      816.95      827.03     64.10 o 
   0   5  10     4553.69     4413.16     40.00 o 
   1   5  10     6678.07     6350.97     54.35 o 
   2   5  10     5508.09     5799.41    228.75 o 
   3   5  10    12286.24    12501.30    433.37 o 
   4   5  10     1679.97     1693.21     48.07 o 
   5   5  10    19820.93    20362.68    150.21 o 
   6   5  10     1057.16     1070.86     65.07 o 
   7   5  10     8145.25     8469.34    153.31 o 
   8   5  10        6.77      -23.22     39.56 o 
   9   5  10     1720.95     1546.31     78.63 o 
  10   5  10      171.60      126.89     50.92 o 
  11   5  10     1775.67     1757.67    106.91 o 
  12   5  10      264.25      169.99    124.18 o 
  13   5  10     1475.05     1684.90    132.44 o 
  14   5  10       25.01       31.54    141.20 o 
 -13   6  10     1157.64     1010.27    107.38 o 
 -12   6  10     2742.21     2625.64    125.55 o 
 -11   6  10      162.35      151.95     82.09 o 
 -10   6  10     3007.86     2970.34    371.91 o 
  -9   6  10      124.64       56.29     76.61 o 
  -8   6  10     3215.53     3585.16    575.45 o 
  -7   6  10       55.38      -27.30    103.84 o 
  -6   6  10       68.77      130.05     84.87 o 
  -5   6  10      237.63      218.42     74.10 o 
  -4   6  10     2077.83     2211.19     63.19 o 
  -3   6  10      374.36      467.60     57.69 o 
  -2   6  10     4715.04     4542.34     60.28 o 
  -1   6  10     1490.46     1351.77    184.14 o 
   0   6  10     9326.63     9595.80    241.97 o 
   1   6  10     4323.70     4003.62     74.04 o 
   2   6  10     5289.18     5217.08    233.11 o 
   3   6  10    15077.27    15014.19    193.13 o 
   4   6  10      372.80      339.83     37.67 o 
   5   6  10     7326.75     7724.69     54.95 o 
   6   6  10     5567.73     5291.60     74.55 o 
   7   6  10     1264.41     1301.10     52.99 o 
   8   6  10      168.91      183.02     36.93 o 
   9   6  10     3015.44     3016.51    111.42 o 
  10   6  10       35.86       82.03     56.68 o 
  11   6  10     3073.56     2622.62    230.11 o 
  12   6  10     1832.45     2185.37    128.43 o 
  13   6  10      370.23      298.18    135.94 o 
  14   6  10      541.59      691.24    295.67 o 
 -13   7  10     1787.98     1742.82    158.73 o 
 -12   7  10      288.91      342.12     92.29 o 
 -11   7  10     7942.71     8083.36    108.69 o 
 -10   7  10      390.41      389.00     84.37 o 
  -9   7  10     8591.54     8580.46     97.56 o 
  -8   7  10      980.36     1058.52     77.83 o 
  -7   7  10     8147.45     7857.25    253.86 o 
  -6   7  10      843.27     1154.40    129.43 o 
  -5   7  10    16204.21    19028.63    163.98 o 
  -4   7  10      223.89      312.75    146.08 o 
  -3   7  10    23892.34    21851.47   1202.21 o 
  -2   7  10     2284.05     2198.02     80.24 o 
  -1   7  10    17293.55    16975.51    239.72 o 
   0   7  10     1032.09      953.64     41.49 o 
   1   7  10     6387.30     6331.71     55.72 o 
   2   7  10       62.82       96.32     44.71 o 
   3   7  10    11963.58    12136.69    147.32 o 
   4   7  10     1063.22     1135.06     47.73 o 
   5   7  10    30502.75    30923.21    593.53 o 
   6   7  10     1314.99     1351.73     32.86 o 
   7   7  10    42817.45    43241.67    401.22 o 
   8   7  10      965.08      900.24     53.48 o 
   9   7  10    21031.79    21347.20   1190.46 o 
  10   7  10       97.24       71.69     27.70 o 
  11   7  10     7173.94     8065.25    268.38 o 
  12   7  10      242.83      128.18    125.93 o 
  13   7  10     4816.21     4769.55    152.47 o 
  14   7  10      161.06      -74.61    152.47 o 
 -13   8  10      501.06      631.57    174.50 o 
 -12   8  10      184.27       28.88     98.38 o 
 -11   8  10      793.50      884.36     97.17 o 
 -10   8  10       39.41      181.94     91.88 o 
  -9   8  10     4104.89     4179.44    265.75 o 
  -8   8  10      291.35      303.71     79.88 o 
  -7   8  10     7320.69     7292.84    251.36 o 
  -6   8  10        6.09      -58.67     73.87 o 
  -5   8  10     5645.61     5378.41     79.27 o 
  -4   8  10      552.33      692.99     90.13 o 
  -3   8  10     7613.96     8071.06    767.72 o 
  -2   8  10      749.81      925.14    148.84 o 
  -1   8  10     7674.60     8101.94    817.79 o 
   0   8  10      685.92      672.20     53.08 o 
   1   8  10    10567.85    10432.77    465.85 o 
   2   8  10      126.11      128.84     54.90 o 
   3   8  10     2608.90     2442.97     69.99 o 
   4   8  10      179.29      148.50     34.73 o 
   5   8  10      509.14      488.27     41.96 o 
   6   8  10      373.80      353.82     35.25 o 
   7   8  10     1667.41     1837.54    119.41 o 
   8   8  10      315.27      349.17    113.79 o 
   9   8  10     2643.49     2441.03    193.15 o 
  10   8  10     2355.14     1869.05    162.68 o 
  11   8  10      771.62      968.13    132.69 o 
  12   8  10     2882.01     3162.01    150.21 o 
  13   8  10      464.90      432.87    155.47 o 
 -12   9  10      110.79       64.82    107.28 o 
 -11   9  10      167.81       94.44    126.05 o 
 -10   9  10      165.57       15.41     98.20 o 
  -9   9  10     2668.37     2678.34    186.77 o 
  -8   9  10       22.36       -7.70     89.89 o 
  -7   9  10     1734.79     1891.81    139.70 o 
  -6   9  10      931.49      914.61     78.91 o 
  -5   9  10      379.66      368.54     73.46 o 
  -4   9  10      339.97      299.35     70.39 o 
  -3   9  10     1550.09     1514.34     97.01 o 
  -2   9  10     1868.07     1674.89     65.34 o 
  -1   9  10     1556.74     1509.07     64.25 o 
   0   9  10     9670.91     9477.17     73.28 o 
   1   9  10      973.60      935.02     48.29 o 
   2   9  10     5337.36     5302.41     51.91 o 
   3   9  10       82.48      120.92     43.11 o 
   4   9  10      321.72      372.16     40.06 o 
   5   9  10     3021.96     2828.14    106.60 o 
   6   9  10     1004.90     1018.29     52.12 o 
   7   9  10     6961.40     6829.17    179.88 o 
   8   9  10     3714.47     3583.21    140.64 o 
   9   9  10     2898.09     2968.95    142.22 o 
  10   9  10     2854.18     2328.90    370.50 o 
  11   9  10      343.30      491.45    126.93 o 
  12   9  10      370.26      343.99    148.96 o 
  13   9  10      879.51      781.11    161.98 o 
 -12  10  10       54.42        0.55    255.36 o 
 -11  10  10     1706.34     1727.38    149.84 o 
 -10  10  10       15.08      231.09    109.96 o 
  -9  10  10     2886.94     2954.22    106.54 o 
  -8  10  10        6.99      -70.93     94.86 o 
  -7  10  10     7601.55     8039.65    199.15 o 
  -6  10  10       47.47      155.37    120.80 o 
  -5  10  10    17441.52    17728.16    118.49 o 
  -4  10  10      404.58      343.54    125.93 o 
  -3  10  10    12041.34    11491.66    337.86 o 
  -2  10  10      497.69      585.31    121.42 o 
  -1  10  10     8970.36     8404.29    173.62 o 
   0  10  10       34.40       -7.42     62.17 o 
   1  10  10    15386.04    14736.36    176.17 o 
   2  10  10     1198.95     1172.83     50.25 o 
   3  10  10    19609.16    19246.19    488.31 o 
   4  10  10     2642.68     2552.89     58.06 o 
   5  10  10     8333.44     8005.90     76.18 o 
   6  10  10       28.07       17.23     39.78 o 
   7  10  10     3324.13     3340.89     66.35 o 
   8  10  10      240.46      256.32     39.74 o 
   9  10  10     3704.83     3343.31    230.98 o 
  10  10  10      112.75      -96.60     93.51 o 
  11  10  10     3079.96     3120.73    119.55 o 
  12  10  10       62.10     -161.73    142.45 o 
  13  10  10      688.41      844.95    151.72 o 
 -11  11  10     1383.57     1213.48    160.23 o 
 -10  11  10        9.01      138.85    113.79 o 
  -9  11  10      493.10      372.28    170.49 o 
  -8  11  10      145.57      115.66    140.45 o 
  -7  11  10      454.98      697.63    100.92 o 
  -6  11  10     1408.38     1408.77    231.58 o 
  -5  11  10     1074.43     1023.46    125.43 o 
  -4  11  10     1069.01     1172.26     89.76 o 
  -3  11  10     6500.76     6268.00     92.82 o 
  -2  11  10      875.32      821.48     79.31 o 
  -1  11  10     3171.07     3086.83     86.12 o 
   0  11  10     4928.51     4772.33     63.60 o 
   1  11  10     2897.14     3049.25    115.98 o 
   2  11  10     9335.40     9145.39    154.99 o 
   3  11  10     4252.08     4145.51    120.64 o 
   4  11  10     9208.61     9172.36     97.36 o 
   5  11  10     7570.66     7484.60     57.90 o 
   6  11  10     6049.12     6124.33     52.95 o 
   7  11  10      500.27      550.52     44.70 o 
   8  11  10     7632.18     7541.75    175.26 o 
   9  11  10       11.74       21.51     30.47 o 
  10  11  10     5744.09     4933.93    674.92 o 
  11  11  10        9.76      -22.91    143.83 o 
  12  11  10     2313.64     2350.50    115.86 o 
  -9  12  10       83.70      282.15    154.22 o 
  -7  12  10       35.92      -12.53    112.79 o 
  -6  12  10      888.08     1324.39    156.47 o 
  -4  12  10     4066.06     3804.42    144.21 o 
  -3  12  10     3546.99     3457.95     97.24 o 
  -2  12  10     1786.03     1658.98    179.63 o 
  -1  12  10      796.62      788.67    122.55 o 
   0  12  10     2149.76     2056.09    131.69 o 
   1  12  10     1001.94     1042.20     63.29 o 
   2  12  10     5407.65     5257.60     97.86 o 
   3  12  10     3874.43     3872.85    224.28 o 
   4  12  10     8419.34     8455.49    149.13 o 
   5  12  10     2021.34     2113.00     60.84 o 
   6  12  10     8883.86     8812.65    259.72 o 
   7  12  10      118.46      116.35     50.67 o 
   8  12  10     7357.25     6755.25    353.62 o 
   9  12  10       10.61       58.07     52.31 o 
  10  12  10     5307.14     5465.13    149.46 o 
  11  12  10       95.21       53.83    152.47 o 
  12  12  10     4768.07     5238.20    126.48 o 
 -10  13  10      154.11      299.68    181.01 o 
  -6  13  10       12.01      404.08    151.47 o 
  -5  13  10      880.59      741.31    150.97 o 
  -4  13  10      142.53      410.59    141.95 o 
  -3  13  10     1377.81     1361.19    140.20 o 
  -2  13  10      797.09      743.11     95.81 o 
  -1  13  10     5126.98     5109.22     99.99 o 
   0  13  10      203.83      168.70     66.24 o 
   1  13  10     3579.39     3522.22    120.04 o 
   2  13  10      107.33      146.45     74.44 o 
   3  13  10     1993.40     2034.49    153.51 o 
   4  13  10     1198.22     1214.72     71.59 o 
   5  13  10     1821.40     1881.46     87.22 o 
   6  13  10       64.75       52.48     50.87 o 
   7  13  10     2482.98     2119.49    151.88 o 
   8  13  10       39.68       37.58     44.38 o 
   9  13  10      593.59      607.44     67.29 o 
  10  13  10      139.09       26.29    148.46 o 
  11  13  10       44.49      105.44    112.79 o 
  -7  14  10     1268.67     1238.52    176.50 o 
  -4  14  10     3104.32     3086.15    168.24 o 
  -3  14  10       28.04      150.97    151.47 o 
  -2  14  10     3933.44     4389.01    159.98 o 
  -1  14  10       75.30      311.44    141.20 o 
   0  14  10     2207.42     2113.79     77.72 o 
   1  14  10      167.18      168.85     83.95 o 
   2  14  10     4305.67     4127.83     92.89 o 
   3  14  10        2.94       42.56    140.45 o 
   4  14  10     5445.91     5186.56    117.65 o 
   5  14  10      862.10      750.57    138.70 o 
   6  14  10     6448.91     5807.64    201.37 o 
   7  14  10      417.86      337.68     56.81 o 
   8  14  10     5498.87     5034.63    361.45 o 
   9  14  10      389.79      317.11     46.65 o 
  10  14  10     4860.97     5016.15    171.74 o 
  -5  15  10       59.82      -65.59    175.50 o 
  -4  15  10     2642.73     2985.51    180.26 o 
  -1  15  10      141.07     -128.68    150.97 o 
   0  15  10     6883.49     6373.34    171.49 o 
   1  15  10      256.80      334.09     97.77 o 
   2  15  10     5692.85     5848.90    103.58 o 
   3  15  10        6.62        3.59     89.45 o 
   4  15  10     2869.23     2829.94    147.59 o 
   5  15  10       42.00      -44.20     77.00 o 
   6  15  10     1378.72     1228.43     95.67 o 
   7  15  10       74.89      167.85     71.94 o 
   8  15  10     2040.66     1903.89    169.81 o 
   9  15  10       57.31      -22.76    122.17 o 
  -4  16  10      159.26      272.64    182.01 o 
  -3  16  10      119.79      199.03    167.24 o 
  -2  16  10        6.17       44.06    164.48 o 
  -1  16  10      263.09      275.78    123.05 o 
   0  16  10      235.47       63.59    150.71 o 
   1  16  10      555.22      580.58    155.22 o 
   2  16  10      410.78      545.17    208.67 o 
   3  16  10      276.07      401.23     97.82 o 
   4  16  10      362.08      359.20     75.42 o 
   5  16  10      602.99      563.27     88.26 o 
   6  16  10       78.66       56.79     66.78 o 
   7  16  10      454.50      525.00     77.77 o 
   8  16  10      173.75      246.55     56.30 o 
  -4  17  10     2729.65     2949.20    204.54 o 
  -3  17  10      288.49      647.92    186.52 o 
  -2  17  10     2795.84     2985.01    192.02 o 
  -1  17  10      154.42      169.24    177.25 o 
   0  17  10     3026.26     2834.31    290.16 o 
   1  17  10      163.57      230.83    155.97 o 
   2  17  10     3226.42     2948.20    168.24 o 
   3  17  10     1241.68     1352.18    172.50 o 
   4  17  10     2254.42     2070.09    106.25 o 
   5  17  10      155.42      249.53    104.42 o 
   6  17  10     1741.63     1459.78    174.25 o 
   0  18  10     2920.37     3140.98    185.01 o 
   1  18  10      810.70      889.29    114.51 o 
  -3  -9  11       95.22     -158.44    123.12 o 
  -2  -9  11     3450.20     3526.57    129.10 o 
  -1  -9  11        2.34      -51.73    124.69 o 
   0  -9  11     4067.55     4259.52    179.16 o 
   1  -9  11      643.97      646.08    131.35 o 
  -6  -8  11      587.36      703.11    162.36 o 
  -5  -8  11      645.71      715.71    106.42 o 
  -4  -8  11      213.86      261.24    108.66 o 
  -3  -8  11        0.85       17.66    111.55 o 
  -2  -8  11     1272.58     1289.05    183.89 o 
  -1  -8  11      325.62      231.43    115.01 o 
   0  -8  11      681.43      805.98    118.45 o 
   1  -8  11     1491.27     1580.84    125.30 o 
   2  -8  11       71.44      -52.18    129.56 o 
   3  -8  11      330.63      203.15    123.51 o 
   4  -8  11       74.60      244.91    201.29 o 
  -8  -7  11     5397.16     5578.56    156.97 o 
  -7  -7  11       16.63       79.97    102.15 o 
  -6  -7  11    11622.47    12321.87    273.14 o 
  -5  -7  11      150.92      187.53    101.47 o 
  -4  -7  11    11758.29    13000.86    634.15 o 
  -3  -7  11      136.05      191.65    350.12 o 
  -2  -7  11    11769.91    11936.61    276.39 o 
  -1  -7  11     1877.49     1820.63    108.99 o 
   0  -7  11    10263.88     9921.66    128.10 o 
   1  -7  11      178.36      371.14    145.08 o 
   2  -7  11    10282.11    10481.61    134.87 o 
   3  -7  11     1057.13      987.42    141.85 o 
   4  -7  11     5965.66     5782.64    133.67 o 
   5  -7  11       30.39       26.26    245.85 o 
   6  -7  11     1804.19     2224.17    194.03 o 
  -9  -6  11       15.58       54.19     87.55 o 
  -8  -6  11     1221.16     1228.00    145.71 o 
  -7  -6  11        6.87       -6.12     90.18 o 
  -6  -6  11      706.73      771.44    168.36 o 
  -5  -6  11       27.89      193.11     93.30 o 
  -4  -6  11     5698.54     5691.53    219.31 o 
  -3  -6  11       23.86      -88.69     97.62 o 
  -2  -6  11     7924.28     8343.19    343.36 o 
  -1  -6  11      959.84      870.33    101.74 o 
   0  -6  11     6924.79     7026.27    156.72 o 
   1  -6  11     5575.26     5668.69    112.85 o 
   2  -6  11     4094.66     4051.54    108.74 o 
   3  -6  11     3763.26     4325.76    163.36 o 
   4  -6  11     7259.60     7502.12    125.66 o 
   5  -6  11     1922.42     2108.05    175.25 o 
   6  -6  11     3785.24     3824.18    132.44 o 
   7  -6  11     1697.15     1884.12    121.21 o 
   8  -6  11      666.89      875.56    119.55 o 
 -10  -5  11       52.34      -38.97     59.72 o 
  -9  -5  11     1150.86     1096.32     49.39 o 
  -8  -5  11      101.35      110.09     41.20 o 
  -7  -5  11      836.39      871.55    153.09 o 
  -6  -5  11     1268.52     1242.98    121.17 o 
  -5  -5  11     3003.71     2917.20     93.99 o 
  -4  -5  11     1884.06     1950.47    106.02 o 
  -3  -5  11     2216.53     2442.58     89.61 o 
  -2  -5  11     4190.08     4220.22    201.91 o 
  -1  -5  11     1200.33     1421.86     92.65 o 
   0  -5  11     2568.13     2570.09    221.57 o 
   1  -5  11       91.50       -0.41     95.60 o 
   2  -5  11     4023.46     4238.92    102.65 o 
   3  -5  11     7978.37     8330.96    113.23 o 
   4  -5  11     2226.05     1967.01    231.03 o 
   5  -5  11    10591.89    10088.77    901.99 o 
   6  -5  11       12.81      -72.56     70.93 o 
   7  -5  11     5974.16     5327.46    434.34 o 
   8  -5  11        5.97       -9.58     58.93 o 
   9  -5  11     2870.45     2780.79    140.25 o 
 -11  -4  11        6.90       74.04     68.10 o 
 -10  -4  11     8032.63     7908.00    366.15 o 
  -9  -4  11     1187.66     1145.92     53.54 o 
  -8  -4  11     9242.30     9446.97     78.86 o 
  -7  -4  11     1760.46     1608.31     60.84 o 
  -6  -4  11     1946.19     1929.89     32.01 o 
  -5  -4  11        4.20     -137.20    112.41 o 
  -4  -4  11     5253.69     5193.88    127.56 o 
  -3  -4  11     1871.71     1889.87    167.74 o 
  -2  -4  11     6695.26     7016.80    304.93 o 
  -1  -4  11     1343.75     1130.61    115.66 o 
   0  -4  11    10221.01    10539.25    287.03 o 
   1  -4  11      304.75      236.54     87.40 o 
   2  -4  11     8388.44     8492.57    407.83 o 
   3  -4  11     1495.94     1740.55     93.36 o 
   4  -4  11     5352.68     5190.78    225.15 o 
   5  -4  11        2.91       41.20     32.08 o 
   6  -4  11     4820.96     4506.56    315.91 o 
   7  -4  11      101.60       65.18     98.89 o 
   8  -4  11     2961.69     2999.07    206.29 o 
   9  -4  11       41.58       58.19     82.69 o 
  10  -4  11      168.24      185.69    135.68 o 
 -11  -3  11     1547.14     1564.75     67.54 o 
 -10  -3  11      947.06      968.12     61.39 o 
  -9  -3  11     3510.19     3429.21     75.36 o 
  -8  -3  11     5102.17     4886.51    307.06 o 
  -7  -3  11     3742.32     3489.15     45.58 o 
  -6  -3  11     4968.33     2638.97   1453.20 o 
  -5  -3  11     3870.45     4202.74    112.91 o 
  -4  -3  11      646.60      681.97    105.65 o 
  -3  -3  11     7316.74     7413.07    120.67 o 
  -2  -3  11     1672.10     1635.08    101.39 o 
  -1  -3  11     5717.59     5671.34    134.19 o 
   0  -3  11      563.00      657.46     78.49 o 
   1  -3  11     1629.57     1622.81    109.16 o 
   2  -3  11     3369.26     3338.78     85.92 o 
   3  -3  11     2376.04     2530.35    130.56 o 
   4  -3  11      243.06      215.19     53.37 o 
   5  -3  11     7889.92     7842.39     67.27 o 
   6  -3  11       84.79       88.51     43.35 o 
   7  -3  11     9073.04     8599.97    228.71 o 
   8  -3  11      237.09      305.63     53.51 o 
   9  -3  11     4574.37     4303.37    172.96 o 
  10  -3  11      469.17      447.41     72.33 o 
 -12  -2  11      379.59      348.52     71.00 o 
 -11  -2  11      801.04      766.39     94.01 o 
 -10  -2  11      168.61      144.78    192.27 o 
  -9  -2  11     5499.80     5145.71    249.11 o 
  -8  -2  11      590.62      564.99    127.93 o 
  -7  -2  11    15908.93    14160.24   1477.11 o 
  -6  -2  11      166.58       -9.01     98.14 o 
  -5  -2  11    14041.13    14178.96    229.58 o 
  -4  -2  11        9.69       41.31     96.89 o 
  -3  -2  11     4386.31     4503.42    108.40 o 
  -2  -2  11      495.74      651.68     97.89 o 
  -1  -2  11    18939.57    17998.66    136.19 o 
   0  -2  11      515.45      343.99     95.64 o 
   1  -2  11    38444.86    38870.86    137.98 o 
   2  -2  11      147.16      135.99     83.74 o 
   3  -2  11    19409.81    20219.36    302.81 o 
   4  -2  11       86.56       72.01     25.83 o 
   5  -2  11     9284.05     8408.21    772.21 o 
   6  -2  11      112.54       49.22    108.15 o 
   7  -2  11     2840.59     3020.97     79.23 o 
   8  -2  11     1648.29     1487.34     85.45 o 
   9  -2  11     6528.37     6390.31    311.40 o 
  10  -2  11      727.76      779.59     61.33 o 
  11  -2  11     2790.95     2855.10    113.42 o 
 -12  -1  11     2897.99     3062.83     79.06 o 
 -11  -1  11      152.05      193.39     67.25 o 
 -10  -1  11     2184.91     2174.54     66.20 o 
  -9  -1  11        0.16     -109.76     54.88 o 
  -8  -1  11     1084.22     1045.37     55.88 o 
  -7  -1  11      112.54       87.89     41.16 o 
  -6  -1  11     5220.96     4771.71    241.72 o 
  -5  -1  11      372.03      386.12     26.41 o 
  -4  -1  11     3744.14     3686.00     23.28 o 
  -3  -1  11     1823.71     1901.46     97.64 o 
  -2  -1  11      549.57      722.03     91.63 o 
  -1  -1  11        0.80       28.04     88.38 o 
   0  -1  11      141.04      155.72     84.62 o 
   1  -1  11      953.60     1106.83     85.37 o 
   2  -1  11      123.68      -26.04    175.50 o 
   3  -1  11     7926.48     8394.42    173.12 o 
   4  -1  11      583.29      602.10     64.85 o 
   5  -1  11     2050.55     2179.58    113.41 o 
   6  -1  11      257.09      358.98     61.14 o 
   7  -1  11       53.05      126.21     90.38 o 
   8  -1  11     1532.33     1442.51     57.19 o 
   9  -1  11      451.97      363.46     70.53 o 
  10  -1  11       15.72      147.81     65.71 o 
  11  -1  11       43.53       67.04     59.41 o 
  12  -1  11        2.05       85.58     84.79 o 
 -13   0  11     1724.42     1656.37     60.01 o 
 -12   0  11      254.63      227.85     58.86 o 
 -11   0  11     1264.70     1250.60     91.60 o 
 -10   0  11      371.82      436.42     54.81 o 
  -9   0  11     2490.25     2481.58     67.70 o 
  -8   0  11      147.76      154.04     45.05 o 
  -7   0  11     9150.91     9027.44    148.92 o 
  -6   0  11       24.98       53.19     50.95 o 
  -5   0  11    14239.32    14132.21    123.55 o 
  -4   0  11      144.73      178.01     20.76 o 
  -3   0  11    17069.47    15901.02    160.98 o 
  -2   0  11     5072.79     5183.89     99.39 o 
  -1   0  11    10265.14     9735.38    106.40 o 
   0   0  11     6327.53     6079.67     97.39 o 
   1   0  11    25611.61    25424.49    134.69 o 
   2   0  11       11.07      -23.53     79.61 o 
   3   0  11    20840.99    20264.39    121.92 o 
   4   0  11     2225.36     2283.86     77.75 o 
   5   0  11     9709.74     9642.61    151.21 o 
   6   0  11     2147.99     2073.64     85.43 o 
   7   0  11     3831.12     3880.56     56.82 o 
   8   0  11       97.71      139.96     51.11 o 
   9   0  11     3923.42     4055.50     62.05 o 
  10   0  11     2987.10     2849.13     65.22 o 
  11   0  11     5445.96     5318.59    136.37 o 
  12   0  11      854.52      883.93     56.57 o 
 -13   1  11     4186.64     4058.31    300.54 o 
 -12   1  11       26.78      142.99     69.33 o 
 -11   1  11     7973.23     7675.20    364.74 o 
 -10   1  11       92.67      209.76     74.29 o 
  -9   1  11     8768.38     8714.18    167.61 o 
  -8   1  11      678.64      636.19     69.89 o 
  -7   1  11     7759.00     7689.55    194.53 o 
  -6   1  11      390.26      426.96    132.81 o 
  -5   1  11     5782.83     5428.02    147.08 o 
  -4   1  11     2860.11     2857.35     69.60 o 
  -3   1  11    19156.65    18194.22    629.27 o 
  -2   1  11     1153.85     1160.46     16.77 o 
  -1   1  11    27184.96    27208.29    222.07 o 
   0   1  11     2564.84     2670.56     85.12 o 
   1   1  11    18134.13    18520.65    203.29 o 
   2   1  11     3057.94     3094.91     86.62 o 
   3   1  11    19474.59    19903.12    121.17 o 
   4   1  11     1821.68     1655.73     74.36 o 
   5   1  11    20405.53    21674.49    637.11 o 
   6   1  11      388.64      354.54     49.92 o 
   7   1  11    16898.69    16942.94    431.12 o 
   8   1  11     2561.71     2688.51    113.11 o 
   9   1  11     2141.27     2177.33     49.84 o 
  10   1  11     1887.80     1949.15     81.58 o 
  11   1  11     1022.52      937.34     65.34 o 
  12   1  11      106.86       92.87     64.14 o 
 -13   2  11        9.12      142.98    127.31 o 
 -12   2  11      258.76      333.77    122.80 o 
 -11   2  11      718.34      697.52     79.89 o 
 -10   2  11      150.12      184.16     74.89 o 
  -9   2  11     1601.21     1641.19     96.65 o 
  -8   2  11      408.89      410.17     89.80 o 
  -7   2  11     2144.66     2273.09     92.13 o 
  -6   2  11      330.88      453.99     91.13 o 
  -5   2  11     1221.91     1193.44     63.20 o 
  -4   2  11     3126.62     3127.41     64.61 o 
  -3   2  11      499.13      576.00    124.93 o 
  -2   2  11     2545.04     2638.91    138.82 o 
  -1   2  11        7.08       36.65     26.41 o 
   0   2  11       71.38       53.87     30.92 o 
   1   2  11       48.18       47.51     99.77 o 
   2   2  11     1458.95     1416.52     26.08 o 
   3   2  11     1049.96     1047.24     75.86 o 
   4   2  11     6696.91     6909.44     73.35 o 
   5   2  11     2638.69     2640.22     46.82 o 
   6   2  11     9427.67     9427.90    234.99 o 
   7   2  11      635.34      653.86     49.51 o 
   8   2  11     4809.71     5070.19     67.73 o 
   9   2  11      945.77      948.69     50.25 o 
  10   2  11     6787.48     6642.85    180.36 o 
  11   2  11       19.78       22.83     58.45 o 
  12   2  11     6976.95     6911.43    294.77 o 
  13   2  11       55.16       74.36    128.18 o 
 -13   3  11     1442.49     1428.30     84.02 o 
 -12   3  11       13.92        8.71     84.06 o 
 -11   3  11     3668.64     3594.30    279.15 o 
 -10   3  11      334.31      356.01    206.79 o 
  -9   3  11     8330.38     8331.13     88.45 o 
  -8   3  11      296.68      241.39     71.45 o 
  -7   3  11     7718.00     7521.59     81.70 o 
  -6   3  11      100.84      113.91     81.95 o 
  -5   3  11      708.60      706.97     59.54 o 
  -4   3  11      469.88      368.88     58.06 o 
  -3   3  11     1520.11     1665.23     98.64 o 
  -2   3  11    11790.79    11169.07    329.72 o 
  -1   3  11     6418.65     6643.92     81.19 o 
   0   3  11     6853.48     6427.93     99.07 o 
   1   3  11     6739.93     6801.25    182.65 o 
   2   3  11     1056.05     1109.10     49.65 o 
   3   3  11     6766.76     6693.04    173.37 o 
   4   3  11       37.76       49.78     48.63 o 
   5   3  11     7747.87     8267.38     91.00 o 
   6   3  11     2411.51     2490.56    183.76 o 
   7   3  11    11624.50    12057.20    194.85 o 
   8   3  11     2083.89     2097.28     52.45 o 
   9   3  11     4863.31     4802.26    159.84 o 
  10   3  11       47.81       47.88     51.39 o 
  11   3  11      306.75      345.69     84.31 o 
  12   3  11      459.18      440.51     79.86 o 
  13   3  11       25.75       88.88    125.68 o 
 -13   4  11     2665.59     2911.63    113.20 o 
 -12   4  11       79.00       59.25     84.43 o 
 -11   4  11     2766.63     2973.84    264.13 o 
 -10   4  11     1646.82     1589.12     94.86 o 
  -9   4  11     7461.89     7236.40    486.44 o 
  -8   4  11      560.04      688.21     72.12 o 
  -7   4  11     8896.23     9076.51    315.32 o 
  -6   4  11     1482.42     1530.21     67.71 o 
  -5   4  11    24970.86    25006.48    521.24 o 
  -4   4  11      980.51      935.71    118.29 o 
  -3   4  11     4026.58     4050.64    300.55 o 
  -2   4  11     4323.86     4389.61     74.73 o 
  -1   4  11      951.26      983.01     41.45 o 
   0   4  11       33.08       -8.98     30.63 o 
   1   4  11     6648.68     6645.04     82.75 o 
   2   4  11      651.54      695.29     73.77 o 
   3   4  11     8079.27     8226.09    344.65 o 
   4   4  11     3247.51     3318.68     45.51 o 
   5   4  11     1421.38     1458.79     35.90 o 
   6   4  11     4789.36     5134.00     53.26 o 
   7   4  11       28.92       55.45     66.34 o 
   8   4  11     3257.33     3275.90     70.73 o 
   9   4  11     1147.26     1209.24     40.95 o 
  10   4  11     3785.30     3698.05     54.23 o 
  11   4  11     1558.03     1417.32     69.09 o 
  12   4  11     3324.97     3004.12    243.28 o 
  13   4  11      469.31      487.44    132.69 o 
 -13   5  11       78.00      219.17     86.99 o 
 -12   5  11      227.97      140.14    106.87 o 
 -11   5  11      655.37      666.94     92.88 o 
 -10   5  11      384.89      336.98    141.70 o 
  -9   5  11      227.73      229.30     91.92 o 
  -8   5  11     3551.75     3488.37     77.49 o 
  -7   5  11      132.10      226.28     89.63 o 
  -6   5  11     6503.81     6458.69    134.44 o 
  -5   5  11     2339.23     2281.50     98.14 o 
  -4   5  11    10864.31    10690.42    117.29 o 
  -3   5  11     9127.71     9105.21     76.27 o 
  -2   5  11    15598.25    15501.96    346.74 o 
  -1   5  11      237.95      194.26    112.16 o 
   0   5  11    25578.62    25502.13    435.85 o 
   1   5  11        3.27       19.73     43.24 o 
   2   5  11    20192.46    20917.88    680.57 o 
   3   5  11        5.49      -23.95     35.43 o 
   4   5  11     5925.88     6048.60     52.11 o 
   5   5  11     1142.55     1179.97     32.02 o 
   6   5  11     9296.56     9443.70    116.96 o 
   7   5  11        6.04      -55.95     53.43 o 
   8   5  11    14937.20    16087.02    474.05 o 
   9   5  11      865.58      818.12     36.88 o 
  10   5  11    12681.20    11802.19    456.59 o
[truncated: 136,301 more chars]
